# Supplementary material for: miRNA expression profiling of 51 human breast cancer cell lines reveals subtype and driver mutation-specific miRNAs
Source: Breast Cancer Res. 2013 Apr 19;15(2):R33. doi: 10.1186/bcr3415 (PMC3672661; doi:10.1186/bcr3415)
Supplement: Additional file 1 — an Excel file of Tables S1 to S20 containing lists of differentially expressed miRNAs associated with breast cancer molecular subtypes and recurrent genetic aberrations. [file bcr3415-S1.XLSX]

## Sheet: Table S1
	Table S1: Normalized microRNA expression data from 51 human breast cancer cell lines
	MicroRNA annotation	DU4475	MDA-MB-468	HCC1937	BT20	SUM149PT	SUM229PE	SK-BR-7	Hs578T	MDA-MB-231	SK-BR-3	MDA-MB-436	BT549	MDA-MB-157	SUM159PT	HCC1806	HCC70	HCC1143	HCC1395	MDA-MB-361	SUM190PT	BT474	MDA-MB-330	SUM225CWN	UACC893	EVSA-T	MDA-MB-453	SUM1315M02	ZR75-30	SK-BR-5	OCUB-F	MPE600	HCC202	HCC1419	HCC1569	HCC1954	UACC812	MDA-MB-175VII	MDA-MB-134VI	SUM44PE	CAMA-1	BT483	T47D	HCC1500	MDA-MB-415	ZR75-1	MCF-7	SUM52PE	SUM185PE
	hsa-miR-21	12.89	86.76	67.48	49.04	154.3	76.64	28.17	125.11	125.29	38.22	64.61	53.53	122.29	41.74	54.44	169.24	104.87	90.78	98.2	82.89	250.63	83.08	121.27	67.19	26.92	39.45	120.88	48.88	42.6	35.65	99.93	137.58	97.87	69.38	93.65	47.21	167.02	22.5	15.04	22.74	33.64	31.45	50.35	35.27	41.2	232.62	35.98	9.33
	hsa-miR-31	36.77	21.3	90.47	35.13	17.88	78.54	41.16	65.69	25.51	20.45	17.56	39.51	18.95	37.46	55.52	114.75	35.3	76.24	24.99	19.02	17.31	12.27	15.57	15.44	11.01	8.69	40.11	11.47	11.02	8	13.61	26.05	13.3	16.97	48.08	13.12	18.8	9.87	10.33	13.21	35.59	39.9	33.49	17.76	25.88	8.49	19.71	10.86
	hsa-miR-525-5p	352.57	280.93	263.16	298.04	347.33	198.59	268.15	175.48	224.65	168.77	213.44	315.51	241.09	231.31	319.51	227.01	277.8	178.01	226.03	175.39	304.34	201.91	273.32	228.25	221.88	422.31	247.81	184.3	237.5	196.31	225.76	277.54	265.39	325.75	192.31	322.69	273.35	229.49	311.46	255.57	340.87	196.03	158.07	265.78	183.27	280.73	171.6	327.12
	hsa-miR-103	46.64	48.11	47.23	45.07	54.24	46.65	45.04	36.11	62.05	18.03	29.15	38.61	43.21	35.44	44.24	51.36	57.65	35.88	37.39	37.23	59.41	59.14	56.35	34.23	36.68	37.31	44.24	40.91	52.29	32.66	32.17	63.94	37.37	41.97	41.32	40.06	49.82	37.52	39.26	38.14	67.21	56.96	56.11	38.43	47.83	45.03	48.31	29.74
	hsa-miR-630	660.9	460.33	661.4	635.33	621.92	546.17	572.05	438.28	579.44	425.26	569.39	671.16	500.59	665.09	657.52	475.15	591.15	619.41	386.46	710.72	592.44	342.68	447.68	424.16	566.53	688.39	550.82	816.38	536.33	536.55	430.32	474.81	660.99	561.77	564.35	544.12	362.81	661.56	627.91	718.52	575.17	615.22	335.19	606.03	597.98	413.81	602.62	518.31
	hsa-miR-637	26.88	46.57	39.71	68.34	49.9	34.62	36.61	58.64	28.68	44.8	56	56.93	36.92	43.23	48.49	42.82	50.8	37.97	23	31.05	39.91	44.81	41.12	42.71	22.32	32.51	64.58	54.93	31.96	49.33	91.71	38.01	44.16	42.35	27.19	30.3	92.39	51.12	33.35	26.48	38.52	48.97	36.81	48.15	51.03	22.41	67.3	58.23
	hsa-miR-890	64.1	61.42	80.33	130.57	102.46	60.71	117.36	77.98	82.7	74.51	100.7	72.03	86.74	95.25	82.22	61.58	88.39	82.47	123.72	75.5	66.72	64.29	91.63	76.87	64.5	81.34	92.89	91.32	62.28	114.31	118.64	59.52	70.2	62.43	56.7	55.91	49.97	41.65	62.32	54.6	74.21	62.32	46.22	61.49	83.88	76.58	105.07	60.7
	hsa-miR-498	675.38	1717.45	1354.31	1020.41	784.04	1260.99	1270.35	1094.24	1303.81	872.53	1114.92	1893.58	1524.84	1383.47	1001.04	1455.85	1386.59	1268.71	838.27	1526.06	1256.08	1020.93	1003.34	853.51	1184.06	3242.13	859.81	1549.67	1362.19	1508.98	862.85	1121.33	1278.08	752.71	987.77	1247.02	638.4	1211.39	1289.7	1523.72	1291.36	970.65	699.9	1330.77	987.95	1175.78	1080.06	874.85
	hsa-miR-933	443.22	441.68	399.56	488.17	596.34	476.5	760.64	804.43	468.23	649.82	521.4	623.23	397.11	462.86	596.23	461.45	573.85	431.56	415.49	421.63	394.53	496.05	569.01	568.12	370.66	468.85	569.13	408.39	466.06	449.07	527.09	405.37	377.36	408.99	420.53	545.39	500.73	415.27	287.01	472.57	451.76	505.31	302.5	434.7	553.6	433.18	327.01	553.36
	hsa-miR-139-3p	18.43	32.37	14.67	20.34	13.71	10.8	15.87	14.39	18.1	12.61	11.37	15.43	12.46	13.75	19.74	19.12	23.15	12.6	15.62	9.83	17.08	7.11	14.73	12.69	7.81	15.68	17.96	24.47	4.58	17.48	12.06	13.33	9.29	18.9	7.78	8.56	20.82	12.85	33.19	18.41	13.43	8.62	6.97	12.07	7.93	22.83	17.62	31.27
	hsa-miR-608	12.88	20.25	15.09	13.18	15.22	19.84	22.96	24.5	10.52	38.99	24.25	21.24	13.45	20.07	23.77	36.63	42.04	17.6	21.19	23.89	19.06	32.68	11.18	37.27	18.36	30.56	21.51	23.04	21.52	32.46	36.35	25.49	23.95	16.62	12.68	31.5	27.49	32.64	21.2	25.95	37.08	26.72	23.22	21.02	12.35	42.86	17.31	25.43
	hsa-miR-412	33.18	43.56	45.23	47.39	70.05	41.94	79.28	146.05	32.59	51.49	34.56	155.91	65.47	55.42	38.15	35.3	52.83	35.41	44.54	24.87	30.98	45.95	29.15	39.65	24.83	45.38	83.92	45.43	42.59	26.95	70.54	48.45	37.64	37.9	35.84	35.95	37.05	52.17	54.93	44.03	42.96	39.75	27.1	29.92	31.95	30.57	47.6	42.28
	hsa-miR-92b*	42.27	22.49	6.72	5.53	3.48	6.7	31.86	11.53	12.13	5.31	12.69	11.76	7.72	40.37	5.19	11.91	9.87	13.79	24.68	3.86	8.02	11.63	4.56	10.6	12.46	5.13	12.61	3.37	4.53	7.05	6.11	3.91	5.53	7.64	5.24	15.06	4.93	6.39	9.9	6.53	7.97	8.65	3.93	6.1	10.31	6.14	4.43	6.15
	hsa-miR-34b	206.72	298.45	191.09	141.04	105.03	174.96	178.29	172.16	99	249.13	269.65	120.27	210.24	107.32	257.1	202.68	198.12	182.56	135.81	238.84	312	228.67	443	368.55	164.86	217.24	227.46	238.62	293.06	237.85	336.54	297.44	237.55	148.54	126.26	275.56	282.32	161.77	95.59	206.63	247.02	144.88	143.72	143.74	297.51	162.81	161.63	233.3
	hsa-miR-34c-3p	5.6	9.75	7.98	4.98	15.22	10.87	12.63	7.9	8.29	9.25	7.49	7.69	8.12	7.87	9.62	7.18	15.39	6.23	5.66	7.25	7.33	8.55	8.11	12.38	12.46	12.5	16.92	13.21	12.12	13.86	7.05	14.3	8.5	18.01	8.03	10.82	6.36	9.9	8.5	9.72	5.99	12.84	19.18	9.63	5.71	11.12	12.88	6.42
	hsa-miR-302d*	1723.46	3041.27	4154.31	1881.65	2432.15	2679.43	2628.49	2623.28	2126.44	2279.89	2334.36	1892.97	4457.53	1441.08	2354	2868.63	1972.04	2796.51	2597.89	1989.71	2309.98	2230.63	1853.02	2432.29	1263.7	3958.56	3855.94	3562.79	2277.63	2388.02	2293.31	2641.06	3588.28	1623.63	2912.65	2397.79	2058.84	1604.11	2317.16	2346.13	3720.53	2344.32	2469.8	1508.86	2375.23	3005.98	2900.77	1735.88
	hsa-miR-371-5p	7805.65	4524.21	7276.81	8675.75	13163	10768.6	5334.46	11161.8	5976.09	11909.9	7221.24	11430.4	8540.18	9976.73	7340.44	4759.42	8222.82	10941.5	7062.75	8462.61	6114.65	6249.14	8467.5	7660.99	10967.2	9850.47	8737.61	8137.66	6085.9	14004.6	8884.72	5714.59	8267.8	5055.65	9823.56	4651.39	9931.25	14057	7349.46	8058.49	5055.29	6844.47	11638.5	12478.7	7800.31	4952.16	6606.42	10431.9
	hsa-miR-652	18.96	38.82	29.66	58.52	45.42	37.77	40.7	41.57	47.94	55.53	35.42	43.79	30	45.95	50.03	44.32	38.84	36.9	34.81	34.95	41.81	35.54	57.76	36.83	48.7	36.47	57.71	37.73	46.21	50.38	58.51	37.48	32.22	34.49	38.55	37.96	41.56	36.83	33.28	36.95	36.27	45.63	33.09	40.52	49.28	38.16	46.27	42.86
	hsa-miR-25*	62.72	57.91	68.18	86.27	83.41	48.91	40.35	70.91	46.32	47.82	44.74	127.65	79.8	80.45	59.41	32.13	110.95	62.34	114.08	81.81	54.99	23.29	64.8	42.57	77.37	73.83	86.56	72.98	68.35	79.35	53.52	40.8	42.72	73.16	55.08	90.33	38.79	64.42	78.02	71.32	65.28	79.22	15.1	83.76	70.1	64.16	72.11	59.63
	hsa-miR-98	51.52	66.35	23.17	62.87	100.46	162.74	82.2	157.93	181	125.23	111.43	75.54	87.17	86.52	82.94	58.3	24.43	58.91	75.05	125.31	34.1	292.82	63.74	336.09	61.41	82.25	89.05	53.61	43.79	35.11	40.72	67.61	93.83	49.32	111.29	213.18	59.9	214.27	67.59	112.46	122.7	34.8	49.12	80.37	114.17	75.87	77.9	61.36
	hsa-miR-181a-2*	12.14	14.49	58.89	30.9	5.82	8.65	23.11	18.28	4.45	15.59	16.7	9.65	33.65	14.52	18.46	19.64	11.58	18.51	25.21	6.64	8.88	23.72	14.01	37.23	13.51	10.95	14.25	40.72	7.68	26.31	22.15	32.93	5.66	15.68	6.99	23.83	11.97	9.91	19.35	8.76	49.39	18.26	18.35	15.68	13.58	17.14	28.3	20.65
	hsa-miR-208a	9.62	8.41	6.51	14.26	10.17	8.41	12.27	13.06	3.98	10.17	9.84	9.99	10.32	7.48	4.64	21.51	17.54	13.48	10.37	12.14	24.55	12.28	12.54	8.89	7.77	7.49	5.9	11.19	11.49	11.62	6.05	13.38	32.83	12.7	6.32	8.05	8.35	5.58	8.06	7.04	12.25	3.83	18.29	12.66	5.39	15.74	10.11	5.06
	hsa-miR-29c	8.54	4.37	2.11	5.71	3.48	6.12	8.13	5.7	7.74	21.02	4.26	5.09	4.57	4.88	4.33	6.26	13.76	3.97	7.25	11.03	7.26	18.29	18.7	37.91	11.04	12.79	9.4	8.45	5.92	4.2	21.5	5.81	17.56	7.3	5.83	27.03	36.03	6.12	10.17	7.68	9.35	6.25	18.98	15.65	7.77	3.65	8.77	5.09
	hsa-miR-130a	3.98	40.91	38.77	31.58	16.03	11.85	36.98	24.56	27.29	18.6	40.98	17.09	17.95	6.77	74.5	2.99	15.97	5.84	4.69	4.21	5.09	6.14	41.41	19.13	13.85	25.35	49.2	6.53	3.75	3.73	63.33	4.92	4.99	5.05	4.82	15.56	10.07	25.79	3.84	5.28	25.86	40.42	12.91	19.72	5.23	5.88	3.59	5.01
	hsa-miR-30a	32.14	43.27	64.97	27.3	78.17	59.32	58.92	24.03	88.46	25.42	28.93	49.54	46.59	36.7	27.46	58.94	26.18	53.07	30.74	27.47	29.27	25.6	57.51	18.68	7.12	26.77	111.45	15.02	5.52	7.1	30.4	30.5	52.73	30.67	18.6	18.16	27.72	9.13	41.2	40.54	22.5	21.68	13.19	23.98	28.04	11.57	24.44	5.26
	hsa-miR-521	7.48	16.55	17.94	5.26	10.17	11.39	13.31	19.59	6.42	11.58	14.3	14.9	12.19	7.67	7.91	9.38	24.25	9.05	6.13	11.13	8.54	9.11	6.79	17.66	18.98	9.21	12.09	6.56	8.08	13.74	6.46	5.45	19.81	10.39	6.5	11.42	9.92	14.65	7.24	15.18	7.61	9.77	36.82	9.68	9.68	5.74	8.41	7.97
	hsa-miR-329	8.09	26.88	12.14	7.63	4.98	4.34	10.97	19.93	5.7	12.21	20.73	16.06	25.2	6.73	12.06	16.76	13.73	22.07	12.96	15.22	11.79	32.14	10.3	11.72	11.99	14.97	11.16	8.93	13.03	11.04	61.82	20.76	13.15	10.23	7.84	9.23	16.39	17.62	44.48	22.86	17.61	37.34	15.69	16.18	8.01	11.57	15.73	9.89
	hsa-miR-578	18.53	24.79	27.86	36.11	44.09	29.26	28.17	24.5	25.48	44.36	33.22	15.79	16.59	19.24	21.02	29.68	8.63	14.98	15.14	19.59	24.28	36.35	25.51	19.57	8.67	23.74	20.59	13.86	47.42	12.55	6.89	22.99	17.56	31.27	30.33	29.4	25.63	14.36	23.19	19.4	22.22	27.56	16.47	16.24	33.25	25.29	17.99	12.91
	hsa-miR-20b*	34.7	52.74	88.49	25.51	54.14	65.2	67.82	61.45	21.02	49.41	51.29	56.59	61.18	64.59	23.58	84.99	57.12	69.9	36.71	68.02	57.05	53.89	46.55	87	33.18	83.38	53.73	43.43	92.21	67.68	75.67	51.17	74.27	40.32	48.51	96.64	119.02	88.2	60.62	64.29	107.95	128.34	52.13	74.25	111.52	49.57	90.08	42.96
	hsa-miR-185*	240.5	611.26	227.28	2213.77	335.52	221.87	210.88	309.62	195.08	391.34	445.56	376.02	292.34	960.83	757.12	567.85	406.27	380.73	432.59	198	1292.06	566.08	384.09	243.08	1157.29	330.13	253.98	617.05	266.42	412.66	338.37	619.86	585.59	451.42	404.98	540.36	804.73	233.73	276.19	412.08	331.48	505.33	383.53	304.64	302.45	764.4	602.37	560.34
	hsa-miR-10a*	37.07	73.33	47.65	42.4	42.74	78.72	53.56	41.97	62.37	52.14	99.29	70.02	74.64	37.62	44.71	55.39	46.02	67.91	35.92	55.6	32.03	41.19	42.59	62.09	31.66	71.38	48.85	62.57	51.76	49.75	7.88	53.27	59.29	22	61.51	82.47	46.05	56.31	67.26	60.5	52.95	61.63	33.57	45.45	67.66	60.93	56.7	50.86
	hsa-miR-504	6.41	23.29	16.07	11.16	8.55	15.48	20.45	7.55	16.18	10.76	6.74	27.69	23.91	20.64	7.39	11.85	37.83	20.98	10.14	20.52	15.11	9.52	5.82	5.31	31.17	19.47	11.68	27.1	7.52	23.83	5.39	13.18	22.37	6.89	18.94	9.02	7.66	11.64	16.37	30.46	13.66	17.59	19.41	20.77	13.99	26.05	16.23	10.57
	hsa-miR-589	19.09	28.97	9.82	12.76	18.36	20.11	20.13	167.49	22.54	56.44	19.66	18.44	107.49	20.07	12.3	10.78	52.01	13.49	16.09	32.36	26.05	15.2	28.97	44.8	63.26	11.35	21.04	29.66	17.74	39.86	32.2	11.69	18.46	16.15	16.14	14.17	13.58	23.65	17.2	26.03	17.69	33.87	9.61	16.86	17.33	12.09	21.46	82.82
	hsa-miR-135b*	6.53	40.36	34.34	35.43	4.94	42.68	41.2	30.19	103.5	5.79	25.04	38.15	71.62	32.27	3.98	16.98	89.92	29.43	17.57	39.42	7.01	14.68	19.33	8.82	7.08	14.72	26.31	6.74	8.08	6.85	6.39	35.12	6.64	12.66	33.78	21.04	11.96	23.44	17.44	35.54	34.24	28.59	5.01	18.83	13.47	16.86	9.52	26.41
	hsa-miR-886-3p	3.98	5.13	10.99	6.08	5.82	1507.39	16.1	9.95	1145	24.11	12.24	12.16	6.15	17.63	112.21	10.23	13.15	9.86	6.46	15.68	7.44	7.2	6.32	11.27	15.2	5.44	6.15	5.74	7.68	9.86	6.09	12.06	4.58	11.26	12.18	9.47	6.31	6.99	9.83	11.4	23.27	16.02	6.72	10.43	7.78	10.6	4.69	6.42
	hsa-miR-195*	54.5	111.94	107.72	91.01	71.65	137.54	116.43	87.39	115.47	145.79	103.36	148.18	111.44	113.58	120.89	140.08	149.58	91.94	60.39	100.58	119.35	108.18	77.05	142.49	97.09	103.13	107.5	83.56	100.44	103.69	110.9	98.99	82.35	108.09	94.85	111.31	92.01	121.64	89.68	111.22	85.62	106.99	77.74	97.12	89.21	112.52	72.7	80.44
	hsa-miR-212	16.75	24.76	28.1	15.24	10.71	22.04	15	23.28	34.08	16.12	20.78	15.03	44.42	15.55	29.08	19.17	25.28	20.98	29.15	17.06	21.77	16.82	17.5	8.89	9.12	31.57	21.59	14.91	27.5	18.84	10.69	26.39	22.09	10.23	23.3	24.23	25.27	28.19	28.17	29.64	32.44	24.7	11.56	31.3	24.69	23.9	27.06	24.79
	hsa-miR-885-3p	9.22	15.46	34.89	15.31	6.68	45.6	17.4	7.75	25.99	19.32	13.87	45.66	35.02	48.91	6.31	22.85	49.48	63.7	13.17	71.62	41.87	56.92	37.73	12.47	10.79	45.64	21.85	7.86	91.76	44.26	14.74	18.71	91.43	21.89	33.23	30.57	40.15	172.23	37.14	85.61	115.81	51.49	12.08	39.62	39.65	53.6	18.39	8.24
	hsa-miR-532-3p	76	29.8	35.18	47.52	40.1	20.18	71.72	51.39	61.06	33.11	84.37	97.54	75.11	132.7	25.69	36.35	18.83	37.98	20.48	21.66	15.7	32.82	13.45	34.61	5.69	19.92	109.79	21	19.59	13.75	20.08	20.3	32.67	34.38	28.71	23.74	34.28	31.99	29.82	16.49	31.11	17.97	28.47	22.67	23.95	22.58	29.38	21.27
	hsa-miR-888*	1689.39	2057.06	3668.7	1639.34	1407.77	971.27	1297.17	1688.65	1166.34	2168.63	1617.08	1155.91	4104.6	1249.65	2644.96	2678.29	1167.7	3817.41	2075.99	2533.63	1276.81	3056.59	1260.83	2457.34	1545.25	3987.2	1976.4	3205.26	1601.64	3570.8	2364.17	1630.78	2975.62	1687.51	2979.44	2508.33	2767.83	2063.08	2478.4	2898.95	4095.87	1844.19	3602.57	1443.57	1681.53	1552.82	2049.16	1495.97
	hsa-miR-30c	15.4	27.98	13.26	12.76	11.68	11.99	16.18	15.36	11.74	7.45	12.36	23.45	11.78	13.59	24.3	23.36	22.54	11.45	9.23	14.6	13.32	6.71	23.64	7.8	24.24	10.71	32.16	10.05	5.36	9.86	7.67	10.79	13.31	12.08	6.22	6.36	8.35	8.63	12.28	18.35	4.78	9.47	5.6	15.86	11.57	13.47	14.49	9.44
	hsa-miR-185	2251.71	2484.19	1901.63	2924.86	2425.41	1446.71	2323.13	1784.06	1111.93	2045.3	2067.11	2375.93	4069.35	1761.47	1829.69	1741.12	1276.45	2314.78	1603.8	1651.1	1694.9	1728.7	1232.69	1573.81	1273.13	2949.96	3351.76	2318.54	1530.44	1570	1215.29	2154.64	2365	2256.5	1423.66	1484.74	1880.27	1607.3	2535.49	1520.07	2040.25	1679.2	2409.42	1703.16	1918.57	2070.94	3217.84	1861.31
	hsa-miR-491-3p	44.05	50.28	40.89	110.82	96.72	27.82	22.28	58.12	45.24	64.07	42.79	34.58	40.32	27.99	84.23	72.6	34.25	70.41	75.12	37.43	34.43	47.2	215.03	46.22	30.21	57.13	40.52	55.7	36.85	46.78	64.13	71.12	36.51	67.91	22.08	18.39	22.65	37.15	62.2	54.15	33.23	41.01	30.05	81.43	42.24	51.28	68.57	62.63
	hsa-miR-105	23.8	20.69	16.76	23.41	29.73	9.42	12.87	21.51	13.51	30.67	17.41	15.03	17.15	13.75	19.56	17.31	7.23	9.56	13.18	17.1	18.59	19.06	11.61	21.5	12.34	16.38	22.7	15.59	18.97	11.34	27.99	18.7	11.61	22	19.13	19.64	26.93	10.6	14.04	9.16	11.79	8.25	16	18.68	13.86	18.13	14.17	13.96
	hsa-miR-29b	13.32	5.54	9.22	9.55	50.38	12.87	7.25	16.55	7.11	13.17	25.88	6.29	6.15	7.41	11.12	14.85	7.78	6.81	10.39	5.59	5.1	5.52	16.63	21.61	5.26	5.02	31.54	5.18	5.92	18.39	34.01	8.14	16.87	29.08	6.53	13.19	31.51	7.73	7.88	6.23	6.51	8.86	11.18	10.52	11.09	6.76	8.73	7.91
	hsa-miR-302c*	57.1	43.12	46.22	45.15	65.24	56.76	53.19	48.67	75.5	91.49	57.86	46.03	43.36	50.82	44.94	51.78	46.35	43.45	45.43	47.95	47.97	46.95	42.82	44.35	48.58	49.14	45.46	37.93	59.25	43.47	65.63	45.68	44.97	45.31	48.91	41.87	45.58	47.6	41.8	54.81	52.79	61.43	50.35	49.34	47.39	54.25	37.23	55
	hsa-miR-524-5p	36.92	44.7	47.8	39.94	41.41	43.37	45.66	40.73	29.61	25.88	50.72	18.03	59.18	24.08	37.97	48.1	13.96	51.18	58.77	43	44.24	43.94	43.5	39.4	9.74	59.96	26.32	58.71	34.6	48.53	26.96	44.92	53.33	48.42	28.67	39.94	38.91	39.76	62	62.75	90.46	66.3	53.5	29.63	49.44	46.77	46.16	45.74
	hsa-miR-325	17.17	48.26	25.35	31.19	26.09	15.68	13.33	20.32	23.19	45.47	30.32	17.17	56.55	33.8	45.83	30.07	31.46	37.34	37.7	35.82	36.06	38	30.99	30.11	28.07	27.98	8.22	27.61	26.41	37.02	33.06	23.65	21.98	73.53	39.66	26.26	27.94	36.33	33.54	37.25	20.35	27.93	49.33	22.99	21.76	21.35	20.16	31.29
	hsa-miR-193a-5p	666.94	1095.07	986	1313.83	1142.82	2029.88	1226.29	758.89	635.54	865.52	1199.96	1769.26	1130.42	1819.4	1380.46	809.85	1538.13	1251	1544.33	1603.53	1100.13	1103.35	1058.66	710.61	1523.72	1068.29	688.83	921.96	966.72	1693.93	713.09	930.44	1183.79	750.15	1005.76	1000.73	1130.2	1578.03	852.7	1572.15	1078.47	1398.18	988.49	1729.97	1534.91	1032.17	904.03	1009.12
	hsa-miR-625	313.94	226	294.15	350.42	152.64	373.62	268.74	182.39	84.47	262.16	326.86	267.59	330.56	218.78	188.75	212.71	214.45	302.29	443.12	340.08	320.21	256.38	270.5	257.97	165.99	319.55	169.4	364.47	374.91	236.86	229.44	203.8	398.69	382.49	227.69	324.41	474.83	361.32	483.08	406.98	273.81	345.16	367.73	253.76	267.29	208.91	252.64	343.36
	hsa-miR-595	132.15	77.87	79.34	65.35	76.9	90.47	57.12	50.19	38.82	57.57	52.96	87.42	117.67	71.2	48.84	75.54	155.19	65.33	108.11	93.03	73.53	59.62	77.48	42.37	39.51	80.56	70.13	85.82	86.96	68.19	57.32	58.06	91.32	63.61	65.47	79.18	80.23	78.95	119.04	83.04	72.39	75.41	83.99	80.72	78.22	56.22	90.34	68.27
	hsa-miR-767-5p	12.3	12.09	10.06	20.98	11.68	7.12	10.8	7.86	10.74	11.79	5.99	7.7	6.3	24.36	9.26	15.44	6.53	6.42	5.4	4.38	11.01	10.89	6.14	5.94	5.57	7.72	6.49	8.62	10.99	8.01	10.4	11.68	10.63	7.24	12.18	10.46	10.88	5.57	9.77	8.83	8.42	8.32	15.24	7.39	8.41	8.34	11.92	12.41
	hsa-miR-22*	74.39	83.06	78.24	76.93	68.98	69.36	64.45	72.77	45.32	73.36	64.51	110.07	70.3	88.18	81.1	66.79	85.38	62.4	75.81	127.28	35.79	69.17	57.14	65.12	46.73	95.39	82.49	98.42	36.25	25.72	50.88	83.66	79.38	49.55	76.26	58.59	58.55	76.86	61.61	71.43	92.01	97.36	48.29	83.58	60.55	78.48	61.62	64.99
	hsa-miR-30e	12.09	28.52	9.26	7.41	10.71	4.39	8.77	12.09	6.63	16.56	13.29	9.29	10.32	8.18	18.6	26.45	7.84	9.22	8.41	11.76	13.99	17.78	36.85	10.19	18.61	13.36	12.53	16.87	13.1	7.8	22.1	21.76	18.77	7.1	6.84	10.99	13.15	9.16	8.5	9.32	8.39	12.85	7.04	12.78	14.68	12.96	14.77	8.45
	hsa-miR-520d-5p	643.82	815.49	751.99	755.89	870.32	547.35	809.97	865.87	577.63	1201.45	833.72	642.48	887.45	605.7	812.92	742.58	527.72	778.64	1227.13	632.72	814.51	817.6	839.67	839.24	775.57	626.17	957.65	778.49	615.58	743.37	763.59	646.48	655.8	1007.65	698.47	719.56	590.45	536.65	726.47	763.59	659.05	661.39	1026.78	532.9	732.52	691.12	847.07	835.59
	hsa-miR-767-3p	23.67	35.54	36.23	32.36	13.37	27.37	32.17	43.6	47.22	41.37	38.33	21.02	38.02	21.02	52.92	41.23	29.77	27.21	37.45	25.35	28.18	49.09	36.77	46.38	28.06	26.66	38.57	32.73	27.29	32.96	46.76	36.68	32.35	37.23	44.39	33.93	42.12	30.89	22.59	39.4	29.15	24.5	55.21	40.05	31.29	25.6	27.99	29.99
	hsa-miR-556-3p	10.31	26.3	21.2	10.89	24.4	26.5	23.84	31.02	46.04	36.77	35.7	20.98	35.78	18.81	26.67	23.56	31.75	21.29	15.68	17.58	20.85	33.33	12.64	29.38	48.98	11.81	37.25	16.25	23.72	30.45	21.2	26.25	26.5	13.6	27.03	17.84	18.76	17.57	15.98	21.1	10.13	24.16	10.02	22.17	14.44	25.16	15.52	13.32
	hsa-miR-150	556.93	1052.56	1428.8	737.96	451.66	813.26	553.67	907.32	682.69	779.85	1370.93	981.54	2387.05	600.26	1340.72	792.87	933	1271.47	1001.18	999.74	640.14	1816.08	723.95	1135.66	642.24	1282.12	1349.96	734.61	7278.75	1441.57	883.95	822.35	2057.75	939.6	1243.28	878.48	1290.39	1128.87	1290.27	1090.32	1102.29	1048.66	1202.9	819.11	777.92	660.74	1190.09	939.43
	hsa-miR-324-3p	17.71	23.32	25.96	13.85	20.93	17.71	15.2	29.47	29.96	34.34	19.33	17.55	14.63	16.86	24.81	26.74	21.27	14.8	22.07	23.62	33.48	27.69	22.84	27.28	16.67	29.68	39.4	15.17	35.47	11.16	27.5	23.44	23.09	15.89	24.28	24.35	23.77	19.12	17.33	26.03	17.13	20.03	32.23	15.86	30.18	20.27	25.56	32.95
	hsa-miR-668	27.58	32.57	17.63	77.67	44.07	14.85	8.81	20.32	9.14	34.18	13.37	21.94	18.83	15.56	43.25	16.22	10.13	16.6	23.46	19.59	7.75	6.14	56.67	24.88	12.6	23.06	32.09	35.19	8.86	8.07	26.8	32.48	17.48	30.46	14.21	15.21	17.41	6.12	15.92	14.29	17.92	16.06	31.63	17.97	12.33	10.19	38.25	67.19
	hsa-miR-920	79.28	63.53	65.76	33.24	52.2	62.53	61.17	44.16	44.27	33.57	50.65	97.51	38.56	77.17	59.29	47.74	63.32	81.6	62.06	65.87	76.16	48.58	66.38	36.21	66.03	32.32	89.66	39.85	49.61	90.66	28.86	73.26	50.62	78.77	80.15	46.27	60.47	76.75	55.7	73.44	55.16	63.75	19.29	79.55	60.14	55.24	59.17	49.09
	hsa-miR-720	2557.85	3257.46	1978.69	2733.67	3151.79	3685.38	3624.16	3971.98	2584.35	3551.23	4334.12	3237.83	2415.27	3432.81	2934.75	3085.82	3284.54	4530.18	3509.66	3933.2	2879.48	4182.75	3783	4224.19	4318.09	2943.47	4944.28	2495.24	2674.71	4977.41	5027.52	2752.76	2941.81	2972.73	2260.11	1590.67	2094.56	4592.72	2978.44	4104.01	1687.84	4363.68	4102.84	3712.13	5605.52	2754.81	3499.87	3410.41
	hsa-miR-7	16.76	28.84	30.45	27.46	41.37	37.62	9.52	22.97	13.41	15.15	58.38	6.79	22.72	9.92	15.55	13.15	5.36	18.04	14.91	27.77	23.51	21.52	27.72	8.82	17.21	21.26	4.85	39.39	21.71	25.43	9.42	13.56	13.3	19.7	27.46	8.65	18.77	53.46	12.14	21.06	69.35	13.98	5.99	11.18	39.58	47.17	42.05	6.5
	hsa-miR-518a-5p; hsa-miR-527	53.62	48.85	48.25	54.27	84.72	41.52	44.03	54.15	36.86	66.34	57.26	31.56	63.21	40.18	56.82	59.97	30.73	54.01	79.48	56.25	44.72	60.7	71.13	51.2	63.39	52.77	64.72	63.09	35.59	60.77	41.15	41.19	38.16	59.88	42.81	44.21	40.89	43.4	62.57	53.32	52.32	47.2	63.82	36.35	50.44	28.27	62.21	69.08
	hsa-miR-29a	20.19	38.76	84.76	44.46	133.59	198.57	95.4	134.08	216.42	70.69	184.01	43.09	57.99	63.64	63.16	208.73	14.9	103.77	35.64	34.15	48.71	45.03	78.82	44.18	17.4	13.07	341.77	31.06	50.43	25.42	191.93	63.32	40.97	513.29	72.93	38.48	65.72	11.18	47.06	6.7	35.46	17.74	48.26	26.93	39.84	32.85	32	5.64
	hsa-miR-297	607.78	493.47	500.32	384.03	422.86	642.3	483.66	279.79	495.15	467.33	472.38	334.89	520.98	443.46	495.42	519.3	431.85	524.66	469.12	478.7	420.73	355.64	428.05	613.18	306.79	492.47	295.92	412.28	611.78	498.94	425.69	470	439.53	445.43	545.38	589.43	545.75	729.68	570.61	487.99	721.23	560.97	604.51	406.24	561.45	398.79	384.85	510.89
	hsa-miR-583	2901.27	3991.04	6271.51	3269.35	2586.79	2978.51	3272.98	1952.08	3393.2	2683.88	3527.23	2555.31	6875.35	2431.19	2605.41	3477.42	2516.28	4548.63	3436.46	3005.21	3833.35	2719.92	2302.19	3139.62	2992.98	5659.87	3576.48	3701.82	2840	3791.47	2317.06	3875.78	3743.14	3483.27	4548.93	4156.34	3153.94	3521.47	4590.55	3512.45	4176.82	3958.89	3580.22	2132.37	4016.63	3027.01	3007.41	3378.08
	hsa-miR-629*	36.31	15.4	18.33	22.27	25.7	12.48	25.83	15.79	10.02	29.26	20.45	10.9	25.47	21.6	18.88	14.21	10.48	18.52	16.57	11.43	14.2	15.37	19.17	18.85	7.6	16.16	21.49	15.88	16.6	15.77	13.64	13.19	11.13	14.83	17.1	17.55	17.73	8.73	15.37	8.82	15.2	15.97	20.58	20.01	13.45	14.78	15.55	22.93
	hsa-miR-125b-1*	77.81	73.98	61.93	65.02	82.26	70.83	60.58	72.18	87.49	100.52	97.75	78.11	119.24	83.15	76.38	52.67	72.72	69.3	62.55	60.62	60.44	78.1	70.04	94.53	44	77.82	74.99	65.98	68.97	72.8	76.22	64.74	58.39	58.85	86.66	73.92	83.14	69.46	80.67	70.34	77.42	92.55	106.27	68.65	99.12	81.78	65.77	95.79
	hsa-miR-886-5p	5.17	13.72	7.79	5.87	12.86	3438.13	17.99	5.92	3180.35	67.35	7.12	5.09	14.31	9.68	423.12	23.97	6.64	25.53	9.37	11.85	4.46	11.52	9.33	15.41	3.8	11.66	9.08	11.53	14.99	10.05	12.72	5.55	10.91	7.18	15.45	15.13	12.22	13.67	10.83	14.65	15.4	24.36	8.54	11.79	5.16	20.46	6.35	7.29
	hsa-miR-99b*	92.7	72.53	80.73	55.45	81.11	71.28	53.24	36.79	48.28	46.62	69.11	89.01	68.76	60.42	83.41	57.23	69.24	71.59	95.35	81.43	65.22	49.6	54.61	81.54	47.9	97.33	58.18	51.26	71.8	71.36	85.39	69.07	95.25	42.51	66.47	108.79	79.85	105.14	89.4	94.03	70.67	69.54	73.61	82.96	76.24	109.28	55.28	99.51
	hsa-miR-708*	15.52	33.02	124.25	29.63	26.07	27.23	31.36	30.74	37.39	47.95	29.8	20.59	33.28	43.2	19.06	71.42	55.21	85.14	48.93	21.89	24.11	33.26	7.57	39.76	12.55	41.11	13.65	16.43	46.91	21.14	21.38	33.33	21.21	22.93	387.78	32.04	26.03	55.9	58.82	41.04	27.29	29.05	250.17	24.03	50.6	26.83	31.98	15.06
	hsa-miR-891a	43.73	80.85	74.5	70.57	66.76	72.03	80.64	110.05	113.16	77.59	162.48	114.33	77.38	99.58	65.2	77.1	73.44	72.18	73.79	76.91	40.6	63.51	68.56	83.31	40.87	47.59	134.89	54.94	72.47	58.79	64.36	45.69	34.81	82.63	76.75	55.6	55.14	69.79	51.43	70.93	53.3	90.09	59.22	72.73	46.76	44.68	69.43	83.5
	hsa-miR-548b-3p	23.22	38.23	52.42	29.92	45.29	32.81	28.31	43.54	50.61	62.85	70.72	32.44	33.55	20.64	36.52	45.7	36.5	48.61	33.54	42.76	15.79	44.53	30.22	60.95	18.68	46.63	40.01	24.67	31.02	21.53	47.64	33.83	24.92	31.97	38.72	46.91	55.31	23.78	25.24	32.73	37.1	24.5	27.03	39.4	40.18	42.43	32.87	47.79
	hsa-miR-602	43.24	37.37	41.77	79.03	61.56	32.12	28.38	35.52	48.83	69.03	55.82	44.96	42.75	39.58	63.29	36.14	35.22	33.88	48.36	44.65	19.59	36.41	80.34	56.44	39.04	41.35	51.94	52.3	43.31	47.21	51.8	32.17	24.5	52.31	35.03	42.16	40.37	25.14	26.86	37.71	37.28	28.04	41.42	43.12	33.41	26.75	62.62	91.15
	hsa-miR-765	7359.85	11858.4	14777.2	4611.53	8753.97	22451.6	5850.75	7119.13	12091.4	6227.1	8364.23	8530.29	4901.06	7019.46	5916.57	16842	6068.02	17838.3	4373.26	11995.2	12808.4	9191.93	5422.96	9916.96	14380.4	10123.4	4905.29	5230.07	8702.61	15563.3	6258.88	2331.53	14195.8	6120.41	15780.6	9384.55	9427.4	16617.2	4180.59	10573.5	16909	16211.6	7494.19	7436.52	12565.9	9620.49	4091.71	8522.58
	hsa-miR-661	13.49	24.88	28.39	10.38	5.85	12.66	20.17	9.95	13.06	30.2	25.26	20.1	15.95	32.17	21.5	24.49	19.45	24.1	47.73	27.46	19.54	27.39	23.66	30.47	15.44	45.9	12.53	37.68	31.02	39.42	18.49	40.68	33.15	16.62	33.74	37.55	26.15	26.65	26.05	28.28	30.06	24.86	21.07	41.68	41.46	20.53	44.99	32.16
	hsa-miR-493	39.11	15.14	20.25	7.94	6.45	14.62	11.04	14.11	14.02	17.09	13.29	10.29	18.57	10.86	15.3	18.83	7.58	24.65	15.23	16.64	15.56	10.9	11.29	17.1	5.02	61.32	17.03	12.7	14.28	17.19	16.89	15.07	15.2	9.49	20.31	12.68	20.57	9.17	15.08	14.49	12.88	19.13	20.3	14.36	32.97	14.12	15.33	20.36
	hsa-miR-576-5p	89.92	166.58	195.37	60.23	89.13	131.11	178.59	148.36	142.89	159.36	218.75	174.27	184.38	125.93	111.3	169.67	82.24	154.91	77	128.61	143.46	126.7	77.03	221.84	84.63	185.69	235.36	111.54	165.69	156.21	292.75	133.49	211.53	105.77	153.69	156.19	233.83	213.8	150.55	173.94	140.23	155.28	147.82	140.88	211.3	155.58	164.59	105.51
	hsa-miR-494	3146.32	5459.21	4375.18	3761.14	2748.76	3159.65	3001.9	2505.67	3774.2	3808.26	3437.21	2540.66	6072.25	2415.36	3233.03	3039.45	2554.43	4373.68	2779.67	3717.97	2436.71	2481.7	2703.99	4560.99	3420.67	5875.05	5502.51	3714.13	2654.57	3966.71	3175.03	3776.53	3077.29	3225.33	4669.65	3269.88	3727.38	2195.19	3436.46	3306.95	4481.57	3858.41	3535.52	2422.07	3178.45	3118.8	3938.52	5202.16
	hsa-miR-18b*	23.32	38.07	49.7	31.11	34.03	38.71	30.52	24.71	50.06	60.33	44.09	30.01	41.17	30.75	36.47	41.12	20.36	45.26	28.66	40.22	28.56	32.39	39.04	39.65	33.93	38.86	37.2	27.13	34.38	50.49	29.47	26.72	24.65	33.34	44.6	32.26	38.87	20.55	27.69	36.23	29.37	41.19	37.88	31.64	35.08	37.22	36.05	42.65
	hsa-miR-138-2*	18.88	27.4	37.06	15.24	39.13	38.66	40.7	32.17	47.83	20.64	34.1	18.44	24.51	18.87	29.39	20.65	20.29	19.24	18.61	25.88	18.14	10.48	19.87	34.71	17.78	22.51	24.52	15.73	30.71	16.47	20.78	16.8	19.52	6.14	26.7	22.99	30.99	38.2	20.98	16.16	35.99	28.05	22.29	18.75	18.89	28.96	20.11	22.66
	hsa-miR-296-5p	107.15	174.87	136.1	145.58	243.61	132.55	220.08	348.13	279.45	368.34	206.24	150.84	110.15	184.65	180.33	182.27	146.67	111.7	157.08	115.82	196.21	165.73	205.14	163.96	217.21	131.99	183.21	138.18	150.03	148	245.23	155.07	119.09	205.51	147.99	157.43	184.52	134.08	114.94	145.32	113.98	154.47	214.54	123.72	143.8	206.22	139.38	175.88
	hsa-miR-541*	19.47	27.84	22.25	17.55	9.01	26.23	15.35	8.45	16.06	28.59	20.23	10.29	23.39	15.27	12.51	16.23	9.87	17.44	16.81	18.93	15.68	23.13	8.72	15.41	5.62	22.53	11.89	16.59	9.84	17.89	14.78	15.82	11.96	7.6	16.61	13.69	16.33	15.02	14.83	19.59	17.1	17.73	13.12	11.83	26.48	28.78	29.92	15.04
	hsa-miR-874	20.67	22.67	24.64	38.28	31.63	28.4	26.05	15.65	31.44	33.49	26.94	26.74	15.2	27.29	26.94	11.97	26.58	28.18	19.85	22.54	24.68	28.06	31.97	38.09	20.78	20.41	27.11	24.12	31.11	29.92	28.09	21.14	14.14	27.73	24.29	22.31	24.9	23.88	24.51	29.3	20.01	29.35	31.07	24.27	24.34	18.07	23.63	44.05
	hsa-miR-483-3p	14.65	11.42	10.97	6.6	20.47	8.65	9.86	15.23	4.87	6.19	9.16	10.29	9.69	7.68	25.57	18.35	7.99	13.31	19.31	12.18	8.99	12.54	7.86	10.97	5.19	13.99	13.09	18.77	7.68	8.26	20.45	5.61	9.22	8.75	9.55	11.96	10.64	8.06	9.23	6.51	11.96	6.58	34.52	6.74	6.66	9.68	18.95	26.37
	hsa-miR-671-5p	35.5	26.49	49.38	42.44	40.42	58.83	73.96	21.72	54.84	86.96	55.27	34.38	42.51	39.68	81.79	54.45	67.57	43.53	42.25	57.39	50.45	33.56	38.63	29.36	26.05	31.93	22.74	40.69	121.52	37.17	31.97	27.09	41.04	42.25	45.92	40.59	79.32	38.53	48.66	41.76	25.78	42.89	46.94	42.03	44.69	46.03	32.49	35.84
	hsa-miR-423-3p	15.16	17.38	14.03	20.98	27.14	10.38	20.65	8.29	14.44	27.01	19.15	8.38	13.63	18.29	15.52	21.54	9.05	16.94	17.4	15.04	21.26	33.81	29.08	40.8	12.87	21.74	13.57	16.29	12.77	16.31	20.65	84.49	11.87	19.7	11.32	31.25	16.76	20.79	15.37	12.84	15.97	19.14	13.4	17.73	15.44	12.1	17.41	22.16
	hsa-let-7b	60.68	56.88	44.7	73.64	64	128.94	54.21	54.57	71.81	61.46	88.77	53.43	124.26	52.42	73.14	152.4	37.22	91.94	48.13	80.47	58.43	144.7	93.57	120.14	96.95	196.38	67.02	35.33	47.31	36.41	48.79	75.78	128.22	120.69	68.31	93.68	48.72	74.38	49.01	58.65	73.27	29.08	53.68	44.01	52.17	88.2	46.4	41.66
	hsa-miR-526b	144.74	156.94	144.39	126.14	178.8	115.75	186.49	113.15	169.24	140.09	178.88	104.94	212.87	118.09	143.07	176.29	102.12	148.06	176.8	144.31	234.2	183.2	138.45	148.93	69.95	143.19	154.12	144.38	214.89	126	95.55	126.07	200.39	173.28	140.65	136.16	153.83	137.17	217.57	168.84	225.53	153.15	290.03	151.16	129.75	183.85	142.61	159.12
	hsa-miR-147	12.7	22.75	18.19	17.88	16.91	37.39	51.34	10.53	27.99	17.07	22.63	38.63	36.12	54.69	21.61	20.7	17.1	43.38	12.24	21.72	16.16	9.78	33.1	5.02	7.34	13.31	13.8	25.68	14.28	9.73	9.37	11.06	16.22	14.24	32.97	11.67	14.68	12.78	15.44	16.91	14.44	59.52	35	24.29	16.72	9.59	19.69	14.3
	hsa-miR-16	107.11	128.45	123.99	100.14	121.93	110.62	121.58	94.26	102.2	58.97	82.54	79.94	65.54	52.63	93.21	256.32	58.76	123.46	80	138.81	187.61	225.62	136.22	234.91	93.95	145.08	55	66.77	118.45	62.16	85.94	155.42	107.43	109.68	71.01	265.44	138.11	83.2	68.94	89.66	71.59	164.4	32.16	107.35	111.47	112.16	97.06	35
	hsa-miR-635	55.86	54.62	47.89	73.29	42.48	35.57	38.79	43.76	68.5	52.01	44.17	46.34	29.59	47.99	46.41	51.82	46.02	31.27	43.06	34.97	52.55	62.5	53.67	41.94	27.95	46.45	47.04	35.16	90.37	23.56	42.03	49.91	41.77	46.98	31.09	56.73	59.97	44.56	51.1	31.85	56.59	48.65	26.31	46.81	54.26	42.44	55.16	56.35
	hsa-miR-575	22.86	19.6	21.2	14.15	6.45	18.94	8.67	15.04	6.08	19.32	15.03	33.59	21.14	19.16	15.3	28.55	70.22	41.43	14.3	35.75	24.3	38.99	27.18	11.69	155.36	44.95	15.37	30.57	9.84	13.58	20.98	226.56	52.29	9.68	41.82	25.43	32.25	22.12	18.56	92.05	74.14	58.03	20.25	57.32	23.9	21.89	19.18	32.44
	hsa-miR-183*	22.14	27.89	41.97	73.46	71.97	32.9	60.77	51.69	43.17	48.64	51.78	70.2	53.38	52.6	51.29	40.89	54.68	44.8	50.24	74.75	42.12	38.32	56.82	27.73	44.8	39.06	34.98	73.18	49.59	54.14	56.29	38.79	49.56	53.9	38.92	44.8	46.23	36.88	48.71	59.27	42.41	46.38	29.72	48.01	43.25	34.7	46.98	46.04
	hsa-miR-200c	106.5	129.61	126.94	144.05	115.19	80.61	30.2	48.83	44.05	187.5	53.16	46.02	138.38	32.36	160.17	271.43	92.39	136.54	164.41	112.22	312.75	266.18	264.65	131.22	176.67	379.42	42.31	181.58	98.59	158.8	100.43	204.72	187.55	99.95	178.66	113.65	175.26	106.51	88.46	136.42	190.75	81.13	71.38	88.75	111.59	145.13	84.38	28.9
	hsa-miR-200b	26.26	86.64	20.1	25.63	35.45	30.33	22.2	14.49	8.01	8.57	21.27	29.15	19.06	7.67	47.1	111.72	19.56	34.04	35.91	48.06	43.06	47.84	193.02	31.3	46.21	28.2	13.17	19.36	57.06	5.5	37.66	20.57	48.89	7.93	14.42	23.84	59.07	43.97	25.71	30.2	22.43	26.5	5.49	28	24.66	26.01	29.44	36.56
	hsa-miR-610	48.74	26.81	44.27	10.65	26.09	39.91	25.88	19.59	40.63	14.37	40.98	33.93	23.03	24.1	31.28	23.04	35.45	36.56	36	27.78	46.98	41.34	16.02	19.69	39.23	27.31	24.12	29.82	34.33	23.54	28.82	25.33	31.79	23.67	42.5	28.09	36.03	35.14	36.26	38.44	37.17	49.37	13.11	30.2	39.57	27.47	23.15	33.8
	hsa-miR-582-3p	6.05	6.91	12.14	8.74	8.14	6.58	12.92	6.13	14.09	5.37	5.1	15.52	5.87	10.83	6.31	5.69	9.23	13.26	8.67	63.08	8.99	4.29	13.51	4.12	23.92	7.68	5.69	29.3	13.55	15.63	6.89	6.71	46.52	12.82	9.4	8.54	11.96	9.59	8.66	16.32	5.99	13.89	7.74	9.18	11.57	7.2	6.5	6.57
	hsa-miR-621	30.04	8.81	11.17	8.74	5.57	21.69	9.47	15.98	12.27	7.06	15.22	17.93	8.74	12.36	14.24	4.83	27.39	8.2	7.12	6.89	10.92	9.11	12.69	11.27	26.43	11.79	11.89	11.53	19.56	11.96	24.62	12.74	11.04	11.56	13.24	7.6	6.74	6.7	6.49	17.73	7.97	13.76	27.48	6.1	7.27	9.47	14.37	52.16
	hsa-miR-374b*	192.51	392.61	549.8	403.46	411.68	457.03	499.23	336.5	385.81	264.17	375.34	661.76	524.74	390.37	350.91	586.73	352.78	379.39	375.16	475.71	474.91	397.82	379.74	328.76	462.45	739.54	391.82	515.26	368.29	430.27	331.65	435.88	597.93	221.58	330.07	442.36	401.42	379.31	430.07	479.35	462.08	403.1	409.45	386.8	364.15	491.02	364.24	339.04
	hsa-miR-26b	333.22	613.92	166.45	233.17	257.6	521.09	235.93	273.58	144.68	219.9	116.73	86	141.54	140.22	411.98	1137.32	221.37	525.73	765.29	365.68	481.4	571.17	999	292.6	671.79	771.77	194.24	421.89	652.87	287.23	554.23	1494.89	693.16	188.09	340.42	326.75	710.09	253.68	442.03	470.09	638.52	255.35	421.67	347.16	20.01	445.49	316.74	421.26
	hsa-miR-339-5p	16.77	16.92	16.39	13.85	5.82	8.4	18.52	8.45	6.12	6.72	10.35	21.89	15.3	16.76	16.39	15.46	7.45	15.53	17.31	14.44	22.15	4.63	15.65	23.96	7.06	12.79	23.45	14.62	7.52	7.16	25.58	17.88	12.01	11.26	8.5	25.43	20.41	8.88	13.71	10.42	21.6	8.53	10.01	20.41	12.44	18.46	14.44	6
	hsa-miR-638	69.17	66.58	53.16	89.22	16.03	40.29	46.49	79.16	63.78	82.62	65.83	85.21	43.74	98.66	64.24	43.93	97.83	49.92	46.51	70	50.9	79.29	81.58	60.39	48.59	52.02	81.35	71.08	68.79	84.36	128.05	47.96	76.64	50.79	52.6	77.5	64.73	61.52	54.6	62.25	56.24	72.17	48.68	91.79	72.72	61.36	87.59	86.36
	hsa-miR-20a	725.05	738.92	1108.02	437.57	630.36	737.98	946.63	687.71	1060.28	478.56	846.7	655.65	1081.03	591.19	820.84	774.23	605.76	759.28	950.83	595.96	1176.11	740.78	787.44	1998.03	1182.93	824.03	445.31	769.55	755.77	619.64	747.7	845.28	990.66	913.37	645.95	1825.55	543.52	659.84	705.57	751.18	1037.78	748.7	480.19	384.62	551.59	962.59	579.65	348.77
	hsa-miR-23a	36.95	42.35	47.78	33.16	55.34	29.95	32.45	61.41	41.31	22.55	70.66	56.58	39.22	34.16	81.44	57.87	36.84	34.04	20.41	26.91	40.89	38.1	50.25	35.91	19.88	4.27	116.88	33.1	25.08	9.4	40.51	36.44	32.95	58.38	26.5	32.92	14.87	8.64	14.68	11.59	10.61	10.52	15.97	24.98	11.21	24.66	12.78	9.52
	hsa-miR-135a	11	13.86	12.09	6.08	10.17	4.68	10.32	7.9	6.04	12.61	10.97	18.49	8.01	10.04	7.26	14.6	15.75	12.36	7.1	4.87	5.1	69.21	6.32	27.28	7	9.22	5.18	16.41	4.95	6.61	7.88	14.44	9.55	7.93	12.02	27.8	12.6	5	11.49	4.68	13.02	15.21	13.63	7.91	9.43	45.81	9.71	11.28
	hsa-miR-483-5p	670	575.61	566.69	687.03	708.35	749.75	598.7	450.83	553.04	371.77	586.53	642.29	755.64	673.17	665.25	559.68	603.51	886.69	443.75	742.05	720.84	641.06	595.67	447.66	565.51	630.69	490.12	329.61	815.52	807.9	374.91	619.32	695.28	406.7	680.91	533.94	553.74	846.35	420.67	821.65	646.3	813	344.38	661.2	801.08	650.51	468.53	453.32
	hsa-miR-497	29.14	39.47	43.15	54.85	27.14	29.49	16.81	26.71	30.01	45.67	35.45	42.45	61.11	58.36	18.98	42.37	34.72	37.94	43.01	121.71	20.66	114.19	22.28	29.92	9.81	18.24	32.16	23.18	30.24	40.85	57.21	22.25	37.16	17.29	39.16	37.67	79.85	24.13	40.95	30.18	25.76	36.91	56.68	35.26	29.65	21.52	36.5	33.48
	hsa-miR-556-5p	7.48	3.6	4.01	14.15	11.19	10.54	37.59	5.14	20.97	4.78	6.24	12.05	4.2	7.68	6.63	2.24	25.85	8.36	4.81	6.57	8.67	6.48	10.93	3.29	60.98	4.27	3.01	5.07	5.36	27.64	5.87	6.27	15.35	3.42	5.48	5.53	4.59	6	5.23	17.65	2.9	13	65.98	4.94	7.29	10.86	5.69	4.55
	hsa-miR-424	1271.49	2777.58	4262.04	1570.42	1872.52	3567.07	2602.16	2242.86	2435.05	1890.57	1851.78	1992.86	4287.49	1455.61	1877.84	2796.67	2142.39	3006.74	2966.3	4060.95	3736.64	2077.27	1936.62	1582.88	1950.63	3708.8	2266.57	2683.26	2278.18	2731.89	1764.27	2049.03	1746.48	1278.56	3362.8	1903.46	1895.16	1682.47	2660.88	2742.45	3559.5	2995.26	2176.11	1507.9	2803.96	2560.58	2261.07	2148.41
	hsa-miR-130b	46.79	27.69	35.68	26.76	24.85	23.77	23.24	40.46	39.42	36.77	42.07	27.38	24.01	26.72	33.01	41.64	12.53	20.66	37.26	17.63	18.21	23.45	27.41	41.51	8.81	37.78	24.52	32.72	33.26	14.28	43.12	35.35	25.08	23.08	17.01	43.58	61.7	46.64	21.27	22.74	44.38	26.26	8.1	33.07	21.95	24.66	38.86	27.03
	hsa-miR-519e-star	206.37	113.86	143.47	123.19	248.07	155.03	155.38	137.5	106.48	115.11	156.21	108.76	146.38	92.57	157.22	246.59	137.34	154.99	269.77	156.88	240.36	112.77	126.71	145.35	232.82	205.05	37.4	244.73	121.17	202.73	149.24	142.87	194.97	199.66	150.67	148.59	117.32	219.69	272.16	199.18	163.28	158.85	221.31	146.05	145.91	123.19	186.06	144.02
	hsa-miR-106b	78.69	38.86	33.33	33.38	59.88	26.85	17.38	43.06	51.11	34.86	35.34	19.06	38.76	28.01	30.42	47.19	15.52	24.13	69.54	37.26	93.42	59.63	39.09	47.42	44.95	34.91	20.43	65.37	70.02	31.14	57.38	81.67	35.9	48.37	26.11	48.19	40.08	45.24	60.64	38.02	40.92	32.73	14.81	34.82	60.2	86.6	74.76	12.7
	hsa-miR-136	273.99	359.82	328.9	292.88	190.54	301.84	283.53	264.1	180.12	135.11	181.25	289.27	214.73	244.27	187.37	165.23	270.33	262.53	288.8	252.95	238.94	175.23	224.68	229.29	279.82	285.25	145.02	202.58	323.13	249.15	343.53	214.41	326.11	211.55	263.67	248.02	306.06	477.88	406.15	160	293.21	237.03	361.22	257.74	303.76	325.63	312.98	194.37
	hsa-miR-34c-5p	88.5	59.12	51.59	37.74	33.48	39.88	46.32	34.82	36.58	41.88	67.52	39.05	53.74	37.97	37.22	54.66	49.77	57.79	54.83	37.37	40.28	64.51	37.27	41.27	31.15	72.23	61.22	54.25	77.65	48.16	30.89	60.25	34.35	45.87	41.69	38.07	71.85	56.69	42.69	51.42	49.29	32.34	69.82	40.05	43.07	36.22	57.89	43.2
	hsa-miR-151-5p	51.31	42.06	77.87	34.02	49.78	47.87	37.14	38.1	31.3	28.04	53.71	28.82	47.23	23.16	63.88	65.81	29.49	42.94	44.96	24.53	96.98	65.91	45.52	54.34	79.82	59.33	40.63	39.74	47.08	20.49	29.81	49.2	66.58	39.85	75.49	45.66	46.24	32.73	35.59	32.09	51.29	74.77	98.82	34.6	40.03	60.64	26.48	32.38
	hsa-miR-155	40.39	260.02	50.89	36.77	163.1	204.27	26.58	104.27	44.07	35.09	27.25	49.54	35.22	53.89	76.85	295.86	86.69	225.95	165.08	100.18	38.57	68.45	190.37	29.5	143.98	149.04	23.91	73.32	142.03	62.72	49.62	468.51	107.97	20.23	130.95	43.41	128.97	52.17	44.53	137.08	143.83	34.13	133.85	101.77	60.88	68.38	60.58	97.9
	hsa-miR-377	33.36	41.88	39.51	35.43	26.09	52.14	29.34	41.65	30.2	15.03	22.14	30.2	27.24	27.73	39.57	63.56	19.41	43.28	39.85	29.99	15.52	26.72	33.91	40.17	14.54	40.32	30.23	28.08	39.4	33.93	15.79	25.95	24.89	35.7	30.38	29.32	36.99	21.42	38.14	21.62	37.21	40.85	36.33	23.23	54.95	27.73	37.95	24
	hsa-miR-600	32.07	41.88	52.14	53.17	50.52	39.91	38.25	37.04	39.21	44.8	58.64	41.26	32.78	42.36	44.13	38.78	34.76	45.19	38.98	33.97	26.33	33.15	38.43	23.94	14.9	29.73	48.91	30.63	37.58	32.29	41	37.04	23.41	54.73	36.03	28.23	25.05	41.18	31.56	32.96	25.6	33.48	36.77	45.52	38.3	35.9	41.21	35.57
	hsa-miR-16-1*	22.65	32.3	35.14	18.21	43.53	38.78	32.64	27.84	33.49	49.77	34	38.4	26.63	26.73	47.45	42.21	31.58	25.41	22.51	41.99	56.99	41.51	17.55	46.72	7.09	38.29	27.62	42.88	34.38	33.88	41.6	35.68	30.99	28.98	35.6	45.06	43.25	48.58	32.68	41.52	37.28	32.76	23.13	23.35	21.84	39.76	29.85	36.56
	hsa-miR-627	10.37	16.43	14.2	33.93	13.53	5.05	9.26	8.45	7.2	8.12	10.73	17.59	12.51	8.31	24.48	11.28	66.57	18.37	27.77	30.59	9.35	12.28	24.08	18.06	8.44	42.11	20.13	49.08	20.45	7.73	13.86	40.6	9.23	14.68	10.95	16.38	21.46	11.7	25.05	19.11	14.78	9.23	20.81	9.68	12.87	22.83	28.6	14.42
	hsa-miR-567	13.31	19.88	23.98	22.59	30.49	25.6	30.23	38.02	19.11	15.83	21.27	19.63	32.57	18.59	24.26	31.58	18.7	22.26	32.71	21.6	37.23	23.72	10.97	30.2	16.1	25.31	33.79	16.62	22.69	10.98	87.09	27.09	41.66	20.61	51.95	27.47	93.42	60.16	34.39	23.21	26.87	29.44	60.38	17.1	41.51	20.95	30.69	35.24
	hsa-miR-708	19.24	15.21	25.81	24.53	22.54	14.9	18.61	15.66	22.54	12.84	17.1	19.06	15.94	10.91	12.12	12.24	15.4	10.5	13.42	10.87	12.08	12.79	15.56	17.1	13.23	19.44	22.19	15.25	20.18	8.19	24.21	12.78	20.11	10.23	15.04	18.1	50.6	21.74	14.09	12.47	14.97	16.07	30.04	14.44	11.09	22.83	12.06	14.76
	hsa-miR-146b-3p	338.36	342.07	399.55	172.38	218.47	277.74	416.35	224.55	242.33	210.44	345.59	254.07	353.97	227.2	312.49	315.5	266.26	219.6	204.99	202.06	248.37	310.85	223.95	276.39	230.1	306.33	263.7	231.82	279.47	208	314.16	296.84	176.49	259.63	303.99	285.22	309.85	229.08	203.52	244.07	308.51	237.97	298.41	308.58	264.82	325.38	209.8	323.49
	hsa-miR-122*	25.96	13.96	20.41	6.6	13.07	12.54	11.34	15.65	28.47	7.3	10.79	12.55	19.57	20.82	18.04	12.37	21.72	12.87	17.4	9.98	20.4	21.72	12.78	15.52	17.71	17.88	28.28	21.83	14.53	15.62	25.35	15.94	11.34	23.13	13.92	22.81	11.43	20.96	16.93	12.08	18.68	10.85	28.72	17.1	11.37	18.29	21.06	21.46
	hsa-miR-369-3p	8.11	17.4	9.77	28.55	6.45	11.56	23.64	14.39	14.74	18.16	10.35	13.41	10.45	11.54	18.45	8.85	53.9	15.38	6.5	12.69	7.01	9.16	16.57	9.44	30.45	8.39	17.09	12.99	5.92	16.58	22.63	12.24	15.69	11.72	16.4	9.52	7.73	8.94	11.34	13.74	7.69	14.36	28.62	11.81	17.91	11	16.14	16.63
	hsa-miR-129-5p	673.42	812.37	680.92	907.52	867.2	687.7	893.81	1420.54	705.31	1035.57	871.46	1122.37	663.15	1142.12	1112.47	633.43	1257.53	735.22	799.93	714.09	779.33	943.88	1591.96	786.62	953.01	736.51	853.77	1199.78	815.85	959.48	1795.42	863.42	718.85	808.33	532.48	673.27	1034.03	815.91	508.39	702.18	665.87	544.24	1223.58	1144.27	818.56	720.85	1342.82	1159.43
	hsa-miR-656	28.79	37.24	34	39.85	48.37	25.15	39.22	53.57	57.88	59.67	51.94	26.03	36.12	21.89	34.03	47.09	26.26	32.92	35.03	30.63	35.53	61.07	31.23	39.12	38.41	36.87	43.53	37.15	36.25	30.67	58.47	39.06	25.02	36.48	40.34	33.19	38.99	23.47	26.72	33.73	28.53	31.28	25.98	30.19	45.7	37.83	39.13	48.07
	hsa-miR-221*	226.92	142.22	151.01	96.05	138.11	140.95	123.51	401.46	153.88	111.55	150.72	305.13	504.93	96.84	106.38	97.16	84.52	105.82	195.8	131.61	172.45	167.75	84.13	153.81	108.47	196.56	237	182.89	114.29	138.91	103.16	145.9	112.35	81.33	119.98	166.08	124.38	109.59	139.06	140.33	160.82	73.03	155	99.27	96.1	91.34	120.29	151.44
	hsa-miR-340	234.23	194.59	160.75	297.05	240.06	169.41	203.25	235.12	237.73	632.02	216	204.43	169.65	133.98	217	177.63	130.77	222.7	280.52	202.28	216.25	178.17	245.19	243.47	161.02	188.58	262.69	205.62	143.68	168.17	231.41	179.46	160.65	110.12	296.88	188.8	145.07	131.27	135.55	201.59	157.59	229.49	119.13	177.91	223.62	269.65	247.14	250.48
	hsa-miR-485-5p	14.44	16.16	9.84	159.4	8.14	6.63	6.68	9.37	13.4	9.89	14.7	12.55	22.11	19.32	15.86	12.08	20.71	5.39	27.92	27.54	27.56	14.33	9.47	20.88	19.12	16.64	6.72	28.34	28.03	15.8	8.03	18.34	15.84	16.98	11.94	17.07	17.68	14.43	10.65	25.26	24.2	10.25	39.6	17.01	20.14	18.02	12.25	20.35
	hsa-miR-340*	26.4	37.98	46.72	34.92	5.36	11.34	57.71	14.65	22.28	48.42	47.42	25.9	51.3	18.1	18.68	37.39	96.83	33.48	22.65	32.52	31.68	35.04	17.35	29.63	18.46	28.67	19.13	56.19	38.53	37.11	53.43	43.61	31.64	11.26	51.55	32.65	28.65	14.24	27.27	32.13	44.74	22.45	58.55	48.48	20.22	68.36	24.18	21.06
	hsa-miR-28-5p	49.37	25.67	34.46	11.8	10.17	7.78	34.05	30.18	16.06	10.68	44.6	11.78	32.88	13.49	53.04	60.29	13.86	27.3	31.12	18.37	80.18	56.61	41.41	36.96	11.05	32.77	39.62	32.92	31.11	20.47	23.61	40.17	50.31	37	29.49	31.77	37.24	28.31	17.61	15.37	34	26.3	18.01	25.51	23.44	31.17	22.28	19.79
	hsa-miR-106a	110.88	115.68	70.92	28.7	72.31	53.09	53.98	28.77	110.87	27.13	101.26	34.55	51.13	51.93	47.48	62.22	19.06	43.37	65.01	20.41	71.38	62.16	59.29	317.6	149.46	17.71	24.85	35.54	32.17	23.7	66.87	80.96	34.5	83.11	35.44	270.42	56.77	26.37	31.42	33.35	49.69	40.46	23.56	14.9	32.01	58.78	24.98	4.77
	hsa-let-7c*	136.38	248.97	289.69	185.22	81.47	145.88	287.88	259.65	188.75	146.25	202.63	233.02	200.21	200.99	188.08	268.84	232.69	279.52	205.85	195.76	233.32	151.31	117.03	197.68	260.21	171.17	332.4	277.71	253.03	347.51	277.18	144.24	152.65	352.58	214.59	203.64	134.05	482.73	219.57	198.91	214.92	192.72	218.78	185.04	257.72	292.65	203.13	120.95
	hsa-miR-659	159.25	212.97	206.39	155.63	104.45	193.34	245.17	168.15	158.59	121.14	280.97	409.03	294.91	184.77	157.24	140.1	209.72	204.57	173.74	221.33	239.74	173.81	139.1	136.31	133.93	237.16	303.87	233.84	198.27	253.3	148.69	237.31	247.72	192.93	215.3	184.62	193.93	240.67	223.31	228.3	223.58	247.2	243.78	226.32	179.38	191.18	176.37	190.01
	hsa-miR-125b-2*	65.51	77.5	90.15	56.83	34.55	73.24	42.58	46.13	39.27	46.38	44.39	58.15	80.28	72.11	65.68	60.63	67.51	85.26	63.41	89.15	58.53	34.13	45.65	56.03	50.6	76.79	79.17	70.68	69.28	86.07	41.24	69.83	50.09	65.81	52.58	78.75	68.37	83.35	61.97	111.8	89.38	59.66	61.17	84.71	54.75	47.2	72.79	49.5
	hsa-miR-155*	53.49	5.76	4.99	2.6	4.98	4.39	28.11	5.92	23.64	12.8	9.26	5.74	9.16	4.73	8.87	7.13	7.63	6.48	4.5	2.31	5.89	16.82	14.4	7.36	6.56	20.2	13.29	9.77	7.52	11.79	12.95	21.55	8.25	7.3	6.75	12.18	7.48	5.73	8.86	10.63	9.26	7.12	20.35	5.26	6.98	5.01	6.35	7.18
	hsa-miR-628-3p	97.73	76.62	68.25	155.33	44.73	13.02	83.88	70.23	86.81	66.15	84.18	127.51	97.74	120.54	84.78	39.46	100.21	107.27	51.69	97.54	73.36	48.67	116.78	61.55	107.58	104.88	84.24	130.75	47.78	108.77	72.92	98.88	75.05	97.89	79.66	76.18	68.4	69.68	62.95	105.72	74.75	116.61	80.65	101.95	74.95	61.14	103.8	97.43
	hsa-miR-7-2*	16.64	14.75	25.85	20.45	20.93	8.77	9.11	14.49	32.39	14.7	17.16	23.82	14.99	25.76	11.82	23.73	28.16	12.63	22.31	16.86	14	12.24	15.22	17.7	33.7	19.34	23.91	23.36	33.26	24.97	17.38	13.97	12.96	19.87	8.94	20.29	19.86	22.39	36.41	26.63	21.89	16.76	14.81	17.2	14.84	13.48	29.78	14.54
	hsa-miR-125a-5p	141.91	204.45	239.48	125.78	207.51	199.53	301.89	168.83	138.43	219.63	170.51	227.78	227.87	178.3	202.79	247.62	154.96	188.04	184.49	147.52	215.2	284.55	270.67	224.4	160.54	214.21	218.64	165.81	186.67	206.49	200.78	216.8	165.49	283.16	210.31	231.68	218.96	210.06	187.93	185.74	235.33	151.16	182.18	243.03	169.21	189.56	198.51	141.45
	hsa-miR-518c*	1266.26	947.17	1110.18	1355.46	1309.45	958.34	1197.52	824.36	1051.19	1540.86	1003.14	1091.72	1217.69	1234.9	1033.39	1110.92	1287.82	1575.7	991.45	1093.53	1386.36	1380.12	1108.8	1374.04	935.2	1289.56	1774.23	1647.33	1125.98	1084.2	871.35	1239.14	1169.19	1318.79	1129.21	1004.2	783.42	1346.33	1664.66	1333.91	1064.7	1057.68	1326.17	1340.81	1170.05	1037.35	2021.4	1188.16
	hsa-miR-100	5.37	4.69	20.72	4.98	52.96	16.1	9.92	53.81	74.61	5.31	5.8	12.92	6.63	24.03	12.3	3.64	4.48	6.47	4.17	3.82	3.66	8.48	5.82	2.66	5.31	3.06	11.58	5.09	4.31	3.7	5.52	4.92	3.62	9.08	3.8	3.79	8.04	4.74	3.35	4.2	4.34	5.76	5.59	3.11	5.8	4.81	3.8	3.81
	hsa-miR-371-3p	19.54	78.12	81.82	60.47	74.17	72.69	50.4	75.05	40.76	46.36	120.86	70.06	75.48	52.08	39.97	57.26	54.77	87.8	80	43.2	66.04	88.71	30.45	42.32	33.09	52.51	82.85	80.67	63.58	42.1	50.6	42.87	28.95	57.51	66.37	41.47	44.39	47.47	106.11	48.32	40.28	43.04	63.69	63.68	69.07	68.71	68.07	43.5
	hsa-miR-645	22.85	31.25	35.57	80.27	27.39	25	17.55	108.89	30.39	32.12	38.53	310.8	49.84	32.72	36.89	33.86	29.56	32.04	34.75	34.85	35.8	35	31.44	30.87	10.22	34.63	124.27	40.27	38.24	25.58	43.73	33.48	18.01	39.67	32.08	29.24	35.46	33.1	33.49	39.64	70.4	29.28	35.48	51.64	18.85	18.44	36.11	38.63
	hsa-miR-574-3p	2407.13	1305.06	1368.05	1438.79	977.97	841.29	1130.17	2682.4	763.54	1229.21	1003.5	911.34	1502.09	805.97	2446.33	1288.97	949	928.29	2579.63	907.8	829.13	2440.47	1934.43	1744.95	690.28	2536.87	2122.29	2630.46	931.98	938.21	2965.65	1086.39	2008.65	1920.71	944.47	1385.71	1726.32	1046.11	2242.77	943.43	1698.1	806.22	3362.54	754.42	971.64	1039.53	2723.91	1506.45
	hsa-miR-516a-5p	358.45	313.4	281.71	434.67	420.41	222.38	230.32	252.06	378.03	370.74	378.96	282.68	346.75	549.91	328.33	324.03	256.52	312.42	297.51	318.7	230.52	229.08	418.96	305.44	313.2	264.54	374.7	287.75	218.54	282.94	234.19	268.86	186.9	272.31	292.65	190.82	247.27	185.87	215.67	291.65	259.68	322.8	470.46	225.04	235.95	220.69	453.77	419.07
	hsa-miR-553	365.78	539.21	461.88	387.12	270.59	488.13	273.05	222.65	321.71	333.91	322.99	377.6	578.65	376.06	214.29	392.18	187.11	589.04	342.8	577.87	390.25	281.5	183.98	308.34	308.02	472.86	294.13	274.85	433.54	449.98	184.16	371.79	385.02	362.32	391.61	279.9	476.27	492.87	565.82	620.14	405.59	376.32	348.95	388	320.43	302.46	266.54	336.75
	hsa-miR-374a*	322.71	539.04	381	581.65	586.26	243.73	356.3	683.76	688.51	664.84	741.85	408.87	374.34	352.93	332.98	378.83	411.3	477.52	435.36	454.93	543.99	643.7	518.98	380.76	528.52	372.61	439.76	467.76	716.11	567.06	674.02	422.01	323.22	441.84	484.75	493.21	551.23	368.31	370.48	471.12	400.51	499.01	527.11	488.05	488.42	525.93	525.47	533.98
	hsa-miR-224	144.41	229.08	228.44	254.86	234.9	226.44	243.69	291.84	348.91	268.4	424.83	191.25	190.47	218.98	147.02	194.59	244.58	258.72	162.27	234.6	159.8	235.68	193.02	209.91	308.25	162.37	227.66	185.46	339.41	309.05	261.88	181.43	142.26	207.93	256.49	251.64	250.58	213.62	177.33	230.01	208.88	245.28	179.74	234.44	308.76	215.9	209.19	191.04
	hsa-miR-497*	65.02	129.59	116.78	126.54	157.42	107.48	113.66	134.06	132.72	169.56	197.89	118.98	103.35	122.16	87.44	110.98	115.08	115.56	87.86	106.34	112.13	141.11	104.37	102.84	164.95	82.15	128.65	97.06	199.38	150.57	136.81	104.92	62.83	91.72	137.37	118.4	129.43	98.7	88.62	111.86	119.16	129.26	153.79	143.85	116.09	96.05	106.4	106.98
	hsa-miR-593*	31.01	37.54	29.99	34.59	29.73	24.72	35.84	39.42	47.62	41.9	37	24.98	65.36	38.09	28.24	34.44	26.16	35.78	33	32.52	26.85	31.3	39.45	34.55	18.25	34.81	29.87	23.96	27.31	26.33	40.66	30.87	16.62	23.29	31.93	29.22	33.91	92.6	54.3	33.75	32.4	25.77	29.83	51.98	20.53	30.76	42.69	33.48
	hsa-miR-105*	93.41	61.18	72.82	44.84	66.67	74.3	48.66	73.73	81.7	71.26	72.11	53.46	90.84	76.93	71.67	79.35	61.35	79.59	73.91	58.11	62.82	57.27	59.91	81.94	37.22	94.19	66.49	47.3	70.56	53.27	68.77	69.01	69.76	49.02	58.83	75.49	88.53	90.03	68	73.59	80.95	79.17	243.67	62.58	64.14	74.72	44.75	83.74
	hsa-miR-23a*	41.76	177.67	139.65	96.23	82.29	63.69	181.53	73.19	72.39	162.52	145.4	190.6	140.45	148.73	109.6	140.62	246.86	199.53	116.49	205.68	161.12	129.42	136.72	148.31	168.02	352.1	39.41	171.85	113.29	240.82	141.16	78.66	255.32	109.46	167.29	163.55	221.15	205.69	208.79	222.01	170.55	188.92	99.96	215.52	216.96	188.94	166.18	167.57
	hsa-miR-526b*	34.81	55.21	52.94	44.83	36.93	45.84	51.86	50.08	25.48	38.99	51.16	62.74	41.35	31.19	29.61	64.13	47.42	53.13	93.22	47.42	58.59	60.98	38.85	29.77	19.41	53.17	49.76	67.46	39.95	62.7	48.43	46.84	53.53	64.56	84.04	53.32	45.48	52.42	105.39	60.15	57.47	35.21	122.54	39.62	36.58	57.48	52.99	45.2
	hsa-miR-18b	31.58	28.52	15.38	9.87	28.37	24.76	7.64	11.39	15.7	7.98	35.23	7.15	18.96	13.94	12.38	17.08	5	13.33	10.02	9.02	18.76	21.94	8.93	59.24	11.18	17.56	7.31	6.19	8.86	6.75	9.77	13.05	8.86	22.1	12.39	45.66	22.67	8.93	6.1	11.57	9.18	10.65	6.6	5.26	12.33	9.32	10.13	4.74
	hsa-miR-584	11.63	19.88	17.53	17.55	30.22	28.9	25.29	27.44	17.95	12.84	37.67	29.77	49.52	24.02	20.72	16.7	10.4	24.07	15.18	26.41	19.11	23.08	15.22	12.69	6.7	17.17	22.55	21.34	14.28	37.86	20.12	16.79	13.01	8.44	17.95	18.76	18.7	34.59	15.04	30.74	16.84	30.93	21.27	26.1	33.28	14.44	17.27	22.39
	hsa-miR-654-5p	7.88	34.74	13.86	16.82	16.03	24.25	14.91	14.67	9.14	21.51	19.87	31.19	20.21	24.65	25.08	31.73	17.17	30.43	20.22	37.15	19.22	23.73	13.01	26.73	9.79	20.28	32.46	20.65	14.53	26.04	26.66	20.56	15.52	25.2	21.37	24.74	18.61	22.24	20.62	18.01	20.72	29.31	13.51	26.48	14.83	17.79	14.22	18.83
	hsa-miR-586	38.99	62.11	49.62	36.44	30.48	52.33	58.38	98.88	53.75	64.69	78.54	43.37	87.89	39.94	90.2	43.6	39.68	37.87	87.21	50.73	98.53	106.72	55.7	93.74	30.2	69.82	50.26	50.35	52.54	59.87	84.23	79.43	58.5	69.44	43.87	90.52	81.88	83.51	77.19	82.19	76.1	72.96	50.63	91.9	76.35	81.28	50.26	111.91
	hsa-miR-760	6.53	15.59	10.37	11.56	4.94	10.13	12.58	6.96	5.13	6.54	14.41	20.02	15.72	21.27	9.98	9.64	14.4	19.72	10.04	22.38	18.68	4.69	7.52	14.97	7.76	21.36	10.76	11.93	19.56	24.55	13.64	14.31	10.06	6.35	14.09	12.33	15.44	30.12	21.18	16.32	14.98	16.37	7.07	24.08	16.98	13.2	14.34	14.23
	hsa-miR-193b*	154.55	52.1	91.93	130.23	138.35	136.88	69.64	95.01	115.6	111.85	153.34	237.08	145.6	156.29	66.76	115.19	159.74	190.85	111.8	160.66	100.93	92.29	102.28	75.27	138.83	117.15	80.85	81.46	131.14	113.59	81.56	120.29	122.24	120.53	117.7	125.43	74.71	136.68	105.62	161.31	119.39	159.8	98.51	124.43	142.22	107.44	98.57	130.84
	hsa-miR-409-5p	55.76	45.43	70.59	67.47	44.15	41.95	36.46	73.41	53.62	54.63	47.43	37.54	56.44	49.3	51.65	38.75	18.01	49.91	66.28	49.03	43.55	53.62	55.07	54.88	44.08	64.62	60.72	79.32	43.53	63.08	74.72	47.7	44.46	66.51	56.41	44.96	59.8	44.83	55.07	50.82	63.99	39.65	60.41	55.76	45.43	43.49	61.06	60.26
	hsa-miR-517*	21.91	19.35	21.2	8.34	10.17	21.5	22.9	21.83	17.28	34.4	19.48	8.15	23.8	21.6	19.87	12.53	6.21	24.62	21.42	21.26	22.02	18.03	6.38	21.42	4.38	13.25	21.04	26.29	6.9	17.41	12.72	25.69	20.82	14.76	25.84	17.71	21.72	20.48	28.97	12.08	30.46	33.16	26.58	10.52	15.67	18.93	15.68	16.19
	hsa-miR-141	228.08	172.98	167.85	215.36	201.99	114.65	13.03	15.04	3.81	332.88	6.57	24.79	7.88	6.73	159.3	258.72	89.69	103.18	269.28	166.58	298.37	451.09	436.44	182.59	222.56	162.41	8.13	192.34	132.86	221.63	157.91	266.11	232.08	85.95	143.13	119.62	270.11	149.35	158.9	127.82	248.57	54.28	89.33	130.45	177.2	256.37	113.86	34.96
	hsa-miR-365	139.18	387.76	300.15	175.55	137.58	198.47	292.33	187.21	243.3	340.83	293.53	216.97	349.79	177.84	254.7	454.13	337.32	419.86	193.13	331.85	216.17	342.38	160.09	259.06	156.4	331.41	191.96	543.11	494.6	425.23	229.36	204.01	215.66	104.42	557.61	319.62	539.11	177.25	399.54	310.07	394.3	310.11	442.43	317.7	252.02	253.49	274.73	249.19
	hsa-miR-603	58.11	94.91	64.9	100.15	79.37	78.58	71.78	119.34	42.12	124.48	116.31	66.78	158.68	59.6	74.84	84.66	107.17	76.21	95.58	66.13	84.64	88.39	97.24	159.24	39.18	162.47	103.19	92.12	121.39	84.17	154.25	92.27	104.01	62.01	82.18	121.09	158.14	73.27	114.82	104.31	110.39	151.58	78.08	149.3	149.53	186.86	115.93	126.32
	hsa-miR-125a-3p	19.7	40.13	33.01	47.04	11.21	70.98	27.28	22.58	47.48	22.55	37.98	106.63	108.29	85.93	36.35	37.87	70.3	57.67	34.47	44.44	31.3	33.48	24.55	24.08	32.15	26.84	27.91	20.17	37.41	32.58	14.09	60.89	29.88	51.02	58.88	37.5	33.53	45.16	59.49	53.25	32.71	42.44	32.58	54.31	41.67	43.72	35.61	47.9
	hsa-miR-629	77.76	86.78	106.16	76.81	97.19	89.77	170.92	79.66	70.99	61.59	72.91	76.77	102.98	80.44	79.97	58.94	82.17	126.76	106.31	76.35	79.98	74.76	55.27	61.81	52	74.16	55.55	56.25	81.74	51.25	78.53	125.91	115.68	69.43	216.31	84.66	112.1	95.43	149.02	92.87	78.09	89.99	99.76	110.43	92.35	102.35	68.74	102.34
	hsa-miR-455-3p	12.14	14.02	15.43	27.02	31.05	11.88	9.64	24.26	18.78	18.32	17.47	9.65	15.34	15.23	15.21	25.63	6.58	15.14	16.04	14.27	10.87	6.14	18.44	15.06	6.19	9.37	18.78	8.86	16.57	8.72	17.21	13.32	8.68	15.27	15.95	14.28	16.02	15.44	11.6	17.07	11.79	16.57	10.51	20.25	18.06	11.08	14.91	14.66
	hsa-let-7e	4609.01	7583.97	9245.35	3788.55	3245.23	8613.9	5918.38	3728.89	6054.91	2893.41	4654.86	2687.19	8086.74	3258.26	3534.31	6962.13	3373.55	7548.09	4102.58	6793.95	6625.45	5635.08	3650.4	5742.29	4443.61	6148.32	3995.05	3564.44	4772.38	6430.23	3710.68	7539.69	6216.73	3009.18	9305.81	6408.35	5435.53	6196.69	3824.93	5361.43	6596.1	6473.03	4464.36	3626.65	6135.12	6850.65	3322.08	3813.1
	hsa-miR-452	41.46	21.14	38.47	45.84	49.78	52.57	30	43.06	43.65	21.6	25.22	75.77	60.42	35.27	35.24	23.29	44.45	37.62	29.36	42.1	76.84	32.28	39.74	47.79	56.4	31.57	22.54	26.19	31.44	64.04	36.26	72.42	36.77	41.69	42.98	42.43	24.99	38.42	37.37	44.6	34.34	36.34	68.28	39.48	38.9	33.15	32.81	32.68
	hsa-miR-216a	17.3	23.44	23.45	157.45	29.73	20.47	8.35	31.3	30.94	29.56	32.29	35.84	51.35	45.86	36.28	35.92	18.16	30.57	42.86	52.65	27.67	13.65	39.99	19.3	8.74	12.54	14.82	25.43	18.6	20.74	47.15	24.51	15.68	13.12	17.25	17.84	18.35	17.89	21.73	22.78	6.66	15.03	12.43	30.46	24.67	17.1	28.36	27.98
	hsa-miR-32*	8468.89	9049.19	11758.5	4105.05	3834.93	11792.6	8765.98	5030.88	8485.48	7569.42	6241.12	3561.96	16944.9	5034.8	5775.39	14986.6	3961.44	10615.9	6299.86	6333.12	11722.7	7388.28	4955.49	8159.19	5724.92	9414.6	8183.14	8781.1	8273.42	13169.4	5621.56	8317.49	10942.4	6607.4	12255.3	9203.42	5507.57	11393.2	7419.35	7896.23	14444.3	8399.57	7497.8	4809.71	7362.38	9152.7	5189.25	5485.11
	hsa-miR-543	18.7	24.34	7.44	5.01	6.68	14.31	8.21	4.45	13.56	5.03	11.77	12.57	7.04	34.76	10.63	6.86	19.03	15.2	23.13	7.64	9.14	12.34	5.04	10.19	43.23	6.88	10.17	4.29	12.17	26.93	4.37	8.36	30.18	7.24	15.51	9.64	7.73	5.57	5.35	13.77	9.95	9.77	26.17	7.77	14.63	6.59	5.69	7.91
	hsa-miR-9*	35.7	23.37	21.02	51.13	28.04	25.63	18.31	30.73	32.15	38.76	36.13	24.55	30.05	24.1	44.49	26.67	26.57	30.73	33.5	29.63	19.06	16.75	39.49	40.14	39.25	21.98	45.31	35.05	66.01	37.24	44.85	23.91	20.85	76.47	28.02	14.54	33.54	13.67	19.5	22.47	25.21	33.97	20.88	22.7	22.48	27.01	36.12	56.54
	hsa-miR-324-5p	16.57	15.89	32.44	18.87	25.43	13.25	26.71	14.39	22.93	24.06	28.69	12.52	25.22	18.76	23.44	23.57	8.62	21.35	18.14	12.25	14.44	13.65	14.27	21.72	7.08	19.66	11.83	10.73	16.28	8.18	25.81	32.01	15.52	9.99	20.03	14.9	9.52	9.19	19.12	15.89	13.14	12.85	4.8	9.92	14.82	28.94	13.79	11.61
	hsa-miR-148b*	36.02	166.92	56.96	39.42	9.44	15.74	26.91	51.92	103.22	19.79	32.02	17.41	25.62	255.25	15.2	137.69	31.85	79.04	151.2	169.52	121.73	24.93	104.85	56.22	40.4	145.54	61.02	38.23	25.88	49.31	164.08	51.2	21.15	29.17	39.07	57.24	37.5	28.05	39.59	101.46	52.34	28.96	28.36	220.05	71.01	36.86	77.84	41.07
	hsa-miR-769-3p	11.4	8.84	7.44	11.34	4.52	14.1	17.1	7.14	10.09	9.44	11.23	10.53	9.56	12.77	11.58	14.17	7.45	16.77	14.7	18.01	16.64	19.4	7.28	15.72	7.46	17.89	9.71	9.29	16.6	18.12	31.46	10.52	23.5	6.89	11.96	17.07	26.03	22.84	12.78	9.28	12.18	14.42	15.1	16.16	17.57	5.84	17.31	18.73
	hsa-miR-518b	673.26	373.33	474.41	449.13	457.03	342.77	509.07	539.54	603.35	731.48	509.95	349.33	388.88	418.58	554.64	348.21	451.83	282.84	368.17	269.24	409.85	761.17	387.67	505.37	478.14	347.64	508.93	317.84	660.02	472.05	689.89	354.67	374.64	461.65	465.73	475.23	505.27	309.62	553.88	328.1	411.92	304.4	539.34	559.15	394.65	467.14	639.58	577.55
	hsa-miR-526a	86.24	64.46	83.29	84.23	68.82	102.92	102.19	49.78	94.03	58.69	84.08	64.31	99.76	52.84	57.51	54.51	77.04	99.85	80.21	84.48	144.18	82.04	41.87	74.67	64.18	101.95	65.42	58.88	90.48	85.32	46.94	54.35	82.81	87.06	92.05	87.66	82.48	108.74	91.17	122.99	94.8	102.34	69.03	88.29	96.24	79.64	47.82	56.13
	hsa-miR-17	177	156.87	131.42	42.73	159.78	134.22	88.97	53.55	164.66	67.37	205.14	51.14	87.63	90.94	94.21	133.32	17.07	77.92	91.85	34.8	110.69	115.55	87.3	662.62	211.43	38.18	28.42	48.45	72.82	43.47	95.59	103.91	48.93	130.46	75.43	588.33	82.89	39.61	50.15	43.44	97.42	61.7	28.48	26.89	44.4	77.38	39.53	3.81
	hsa-miR-647	55.53	44.78	45.73	45.28	40.81	42.12	22.94	49.34	30.67	43.03	36.4	39.04	43	16.15	50.8	43.81	35.76	48.73	67.22	33.6	34.94	47.63	33.18	48.07	12.48	43.18	44.96	65.26	44.31	37.48	66.33	37.67	37.79	28.54	56.86	40.73	44.17	55.11	41.26	38.54	41.48	45.07	89.33	20.25	50.2	32.97	51.27	73.85
	hsa-miR-181d	23.61	32.58	37.8	18.68	15.22	31.11	20.6	9.25	8.9	15.29	21.76	31.86	21.33	25.08	17.89	26.32	12.09	46.38	28.87	45.43	18.44	11.58	16.17	25.63	8.8	55.84	10.2	21.18	30.18	13.42	13.31	24.03	51.24	27.69	27.42	26.26	27.73	22.49	24.87	35.97	22.17	36.75	32.72	21.46	29.58	32.72	20.43	25.21
	hsa-miR-940	8.52	11.73	8.82	17.1	12.65	9.65	13.08	6.96	6.08	19.11	11.65	17.3	7.75	24.98	14.23	18.79	7.84	6.61	13.73	11.76	9.35	12.2	17.07	8.89	6.78	11.34	9.38	7.37	8.08	5.44	12.53	8.52	5.26	11.74	4.52	7.68	7.73	5.97	7.5	6.72	9.98	6.59	8.86	20.41	9.25	7.55	15.68	7.99
	hsa-miR-138	24	37.26	87.9	37.68	51.86	36.52	49.77	15.04	100.67	39.12	35.3	70.42	44.78	123.19	31.06	102.41	9.23	103.04	38.35	35.15	56.55	12.27	10.45	17.99	12.19	23.21	11.58	7.96	40.66	17.37	12.55	22.89	27.69	22.89	112.78	23.74	36.72	16.33	28.71	32.28	92.3	182.04	49.06	49.5	89.78	35.9	41.26	10.25
	hsa-miR-107	21.6	20.33	19.35	30.74	5.57	10.76	11.04	11.71	9.44	5.37	5.77	17.55	18.5	13.17	17.55	9.19	19.79	13.03	21.41	17.52	11.83	15.27	21.6	14.97	4.8	6.5	19.45	20.14	20.01	8.6	16.41	24.98	13.52	21.54	15.33	15.89	14.49	15.04	23.21	18.14	17.96	21.89	30.92	17.73	16.55	12.72	28.01	23.08
	hsa-miR-142-5p	39.69	18.68	13.9	19.78	28.83	19.83	9.68	14.16	12.7	21.49	21.6	11.2	34.98	15.28	29.84	29.04	9.77	21.78	15.62	22.32	12.9	20.59	11.67	25.59	51.69	16.02	25.63	22.25	20.84	24	17.05	12.02	9.29	35.27	16.95	13.03	32.04	21.49	32.4	18.7	19.28	15.98	22.94	16.62	17.53	8.01	17.31	27.1
	hsa-miR-410	123.5	97.99	91.68	222.47	281.61	88.91	99.83	107.37	166.2	178.36	170.54	86.68	43.78	75.21	112.03	131.32	73.62	50.35	113	69.68	77.61	155.33	134.9	109.67	75.95	70.87	102.04	113.1	167.56	52.96	108.11	112.07	86.69	173.38	66.65	103.89	130.26	46.83	135.58	59.77	90.29	58.84	113.35	63.73	96.64	112.59	110.15	124.6
	hsa-miR-369-5p	19.33	18.62	13.43	22.59	24.22	11.51	14.31	15.05	25.82	21.6	12.92	16.98	8.04	7.24	16.85	19.87	4.83	6.5	13.51	9.04	10.13	23.41	18.48	7.47	4.91	11.81	8.27	10.59	25.88	5.51	15.79	20.23	10.37	27.99	8.86	15.59	19.4	7.21	19.41	8.34	11.83	9.77	9.9	8.29	10.54	17.88	12.24	19.13
	hsa-miR-193b	15.22	10.4	9.26	21.27	8.19	33.17	25.59	24.71	19.32	7.98	6.45	20.41	10.02	18.34	26.06	15.07	21.02	14.77	27.58	16	11.18	26.16	31.97	17.56	30.28	9.17	11.58	16.47	19.86	15	14.3	16.81	17.86	12.64	9.64	10.32	9.71	17.17	18.16	9.43	12.65	16.39	36.08	20.98	18.43	13.29	21.63	10.13
	hsa-miR-432	6.8	23.95	19.79	30.54	40.46	26.41	22.56	32.3	31.54	8.57	19.81	33.93	34.39	35.45	15.8	32.58	46.12	24.5	17.95	21.59	19.1	17.09	25.8	12.24	50.58	24.44	29.25	25.96	34.38	35.97	14.3	29.13	24.88	19.87	29.4	26.9	23.45	18.77	21.15	21.41	22.78	18.16	78.05	26.34	23.62	25.54	22.38	21.95
	hsa-miR-491-5p	26.6	21.31	22.55	21.11	12.35	20.79	19.25	27	20.64	24.11	14.54	26.93	29.11	30.75	11.51	24.15	33.14	23.92	32.44	17.43	10.01	15.83	15.28	25.59	27.71	22.3	21.54	23	13.09	14.54	23	21.81	15.64	17.04	15.95	22.94	33.27	19.87	18.23	18.3	20.41	16.55	35.29	25.43	32.85	14.9	21.65	23.13
	hsa-miR-18a*	30.18	10.55	10.3	8.74	14.34	7.32	5.45	15.04	11.12	15.07	16.69	10.72	10.78	7.67	14.23	18.83	7.09	9.77	9.83	7.11	27.43	36.14	10.54	38.74	10.76	42.4	13.05	11.06	8.08	6.74	21.31	21.81	17.19	11.78	14.49	16.45	8.9	11.4	8.02	9	7.36	7.14	13.31	18.99	27.4	5.85	17.03	13.05
	hsa-miR-203	41.31	44.65	45.67	43.9	50.17	38.59	46.73	77.43	34.86	34.28	68.07	90.79	37.53	61.32	30.15	27.03	108.22	54.32	86.47	52.16	69.73	37.49	47.13	89.2	218.88	29.42	22.25	84.62	48.99	99.83	69.97	44.65	60.99	53.37	81.32	35.09	60.62	67.08	59.02	54.81	45.82	116.35	115.9	62.07	98.42	39.17	105.34	29.26
	hsa-miR-503	2687.6	6129.51	5592.42	3266.9	2699.25	5668.17	6273.14	1911.5	3791.99	2722.18	3689.41	3256.73	6490.13	4356.14	2424.1	4234.69	2494.22	7527.69	3111	5316.96	4663.78	2661.48	2765.23	3515.51	4959.55	5722.47	5127.31	4401.63	3432.22	6513.39	2528.87	5351.24	5465.07	2171.31	5157.7	4007.78	3558.91	4726.98	2715.16	5566.94	5627.43	6611.6	2106.38	3952.58	5143.65	3634.68	2534.91	3150.34
	hsa-miR-192	12.5	18.64	13.26	7.22	11.19	6.99	11.13	17.74	3.98	19.32	12.69	8.38	21.55	10.57	15.74	14.67	13.86	8.49	23.55	6.87	16.02	4.92	8.9	29.77	6.84	11.79	6.72	20.56	9.84	9.59	12.55	11.67	15.17	6.05	8.89	39.85	10.88	20.85	17.19	15.22	27.97	11.79	20.58	10.43	17.74	17.71	12.6	7.67
	hsa-miR-654-3p	57.4	37.39	40.28	39.78	27.76	32.59	48.55	76.78	34.43	23.08	44.6	37.72	43.74	33.71	32.27	33.39	53.54	25.42	48.02	80.79	27.07	40.66	30.2	39.71	8.5	34.56	47.52	69.36	38.28	30.84	58	38.23	28	37.2	13.15	38.41	51.59	29.68	34.92	40.65	41.45	36.43	26.87	33.48	43.7	30.9	52.11	43.85
	hsa-miR-875-3p	20.2	13.63	15.28	7.63	12.02	10.32	14.9	13.81	23.12	8.57	15.17	29.12	10.01	10.83	16.22	9.22	15.2	12.67	37.71	12.21	8	5.32	7.86	10.94	19.87	12.55	23.96	10.77	7.68	16.08	8.93	15.04	35.36	9.48	7.76	12.18	9.44	18.77	15.6	15.71	21.36	13.66	18.17	20.77	10.01	20.36	11.34	20.6
	hsa-miR-34a	160.01	204.16	133.7	64.46	104.98	120.01	131.59	85.26	108.36	124.65	181.96	141.55	192.8	147.01	120.94	160	125.09	155.05	97.91	187.4	198.79	118.25	135.01	175.4	102.92	150.37	147.57	117.48	190.71	157.62	166.61	189.9	172.23	105.46	121.76	177.34	289.11	243.39	105.16	138.18	173.18	134.08	96.32	202.56	122.38	105.87	88.05	95.24
	hsa-miR-885-5p	249.3	202.84	235.5	187.88	238.72	289.41	201.46	431.68	116.85	200.13	207.47	181.3	214.21	198.43	333.2	218.39	367.91	193.65	499.59	199.32	204.57	236.27	293.48	248.64	171.75	217.31	339.78	611.98	149.19	187.5	507.27	168.32	167.88	253.12	218.03	202.72	156.26	307.26	223.22	197.23	208.62	164.85	530.38	221.73	187.6	171.09	369.93	157.19
	hsa-miR-149*	1259.32	1338.48	1887.9	3186.15	2488.6	2445.59	1247.14	2883.05	2305.92	2136.22	2367.95	2600.34	1392.32	3030.16	1415.59	2061.14	3281.43	1191.27	2421.76	2065.34	1556.8	1356.16	4136.26	1678.19	3103.03	2559.93	3658.05	2969.69	1386.33	2328.46	2705.43	2315.84	1525.73	2319.59	1103.72	1638.59	1763.43	2083.86	2726.66	3287.25	837.45	690.94	2961.64	2774.6	1637.82	2149.7	1424.81	1289.34
	hsa-miR-129*	780.53	699.7	750.57	556.07	688.02	566.18	758.59	625.45	598.81	661.74	652.15	1094.56	694.65	628.47	1292.68	826.87	1348.56	536.4	744.94	454.41	532.6	507.1	829.74	670.89	598.84	730.73	971.67	1113.89	585.31	547.51	1341.35	623.04	839.96	620.24	637.01	681.04	636.4	511.81	382.46	454.37	564.4	526.18	665.4	626.15	631.26	520.16	717.63	980.3
	hsa-miR-520c-3p	19.35	29.02	15.4	14.6	23.16	22.05	41.63	33.53	23.63	24.46	36.67	36.13	44.92	22.78	28.02	21.72	36.69	16.28	22.35	7.87	21.2	13.31	27.38	31.69	48.56	19.58	31.52	18.97	13.1	18.95	24.55	23.53	14.28	28.94	24.5	28.91	22.25	15.19	17.33	14.48	28.8	23.25	10.02	12.33	26.41	22.81	16.36	15.43
	hsa-miR-342-5p	33.32	82.9	46.51	31.72	25.29	33.53	32.18	23.87	45.82	38.73	67.26	56.27	60.74	59.65	32.71	32.92	40.46	61.62	87.47	48.81	68.28	67.47	41.37	87.93	35.62	43.85	42.6	59.75	61.46	53.72	44.72	88.62	104.29	30.55	67.74	86.11	61.84	54.71	66.84	69.39	68.33	100.5	50.13	63.15	44.02	39.64	47.9	65.29
	hsa-miR-576-3p	158.35	207.85	219.11	237.32	171.71	173.21	125.11	146.53	160.31	84.67	80.26	100.91	230.55	171.63	177.84	99.53	105.7	237.56	283.09	242.33	210.32	124.05	249.03	148.73	224.68	170.6	77.2	341.62	120.68	254.1	157.13	218.92	147.43	128.14	196.2	118.34	122.77	141.69	152.62	193.92	193.03	238.34	179.62	173.2	204.03	229.76	197.81	230.54
	hsa-miR-513a-5p	833.12	1133.68	709.6	1990.9	1506.47	546.75	783.16	1098.63	788.47	771.58	736.53	1560.32	555	1045.53	904.77	611.8	1421.43	594.24	877.75	793.81	589.1	441.52	1506.71	789.22	1169.66	736.85	877.48	2445.9	585.95	529.54	916.49	1011.4	742.72	606.75	671.39	566.42	847.63	513.97	945.08	659.33	727.41	821.82	961.52	729.98	729.87	897.88	1349.29	1869.63
	hsa-miR-509-3-5p	871.36	854.01	711.34	1173.98	1160.94	749.92	597.59	1184.51	913.46	1084.95	727.37	991.61	423.35	829.51	983.99	642.91	791.44	754.54	745.47	780.5	455.59	642.96	1335.7	870.06	1294.29	665.79	1024.64	1029.33	541.14	751.48	1215.42	748.98	460.07	842.3	747.01	629.49	614.29	499	442.43	801.69	496.65	866.5	781.53	902.13	907.72	713.71	1096.1	938.04
	hsa-miR-557	46.43	31.6	40.67	22.55	14.76	18.74	21.98	32.02	54.47	24.06	39.22	31.54	34.49	34.16	37.73	33.3	41.95	30.74	41.31	22.33	34.86	28.03	38.78	40.7	23.8	36.83	29.36	43.68	34.87	39.51	34.71	29.91	26.95	41.1	84.68	38.55	20.41	30.55	27.99	31.76	43.33	35.45	75.93	29.11	38.09	45.9	21.81	22.66
	hsa-let-7f-1*	20.58	12.04	11.54	14.44	13.71	10.04	13.1	13.66	10.09	10.68	15.72	24.03	15.79	10.63	14.01	7.78	34.28	7.15	5.14	11.61	9.02	9.52	19.64	3.75	61.54	12.11	9.38	10.64	10.46	11.85	8.93	12.29	17.89	15.27	9.64	10.55	4.8	6.55	12.82	12.24	6.3	12.43	71.1	7.91	14.97	27.37	7.19	3.81
	hsa-miR-642	3855.64	5131.33	6755.39	2328.79	2600.64	5389.27	6255.37	3880.85	4021.99	3048.24	3043.27	2525.47	10931.9	2792.8	3634.26	5137.58	3043.54	4673.99	2737.63	3904.3	6071.47	3313.98	2992.97	4562.11	3041.26	7135.95	5406.07	4876.56	3487.46	5961.98	4102.95	5396.77	5943.15	2830.72	6287.2	5289.3	4999.73	4732.14	3492.9	4331.93	6229.13	4411.96	3233.91	2571.39	4948.42	4384.36	3370.74	3484.61
	hsa-miR-330-5p	217.31	158.86	164.85	99.72	140	127.27	131.32	148.95	140.11	94.3	82.58	284.26	106.16	237.07	187.86	152.27	319.56	131.89	177.87	171.92	152.62	117.5	186.13	115.21	198.96	168.85	116.47	241	117.86	152.93	163.67	252.38	150.98	161.38	138.19	134.57	141.78	232.94	172.69	211.69	129.19	107.13	155.21	214.33	155.23	166.77	159.14	160.45
	hsa-miR-139-5p	4.01	3.29	4.77	3.84	8.14	4.79	4.18	1.95	6.81	3.63	2.69	3.47	3.87	4.54	2.82	4.83	6.69	6.28	4.86	5.83	4.22	3.07	4.08	3.29	4.32	3.54	2.24	3.13	3621.5	4.71	3.24	3.49	4.41	4.17	6.75	4.8	3.96	3.35	4.16	3.25	2.9	4.14	3.36	4.1	2.82	3.9	3.52	3.24
	hsa-miR-523	42.21	12.09	13.8	7.39	4.94	18.74	7.6	12.4	6.99	7.45	6.91	19.79	9.13	11.34	14.41	12.4	17.55	8.21	19.03	17.43	7.01	6.14	16.4	10.66	4.73	13.24	6.49	18.61	5.86	6.43	10.78	12.6	4.88	10.8	8.5	10.01	9.44	10.78	22.83	6.55	9.34	8.65	10.63	16.16	18.45	9.47	11.85	12.41
	hsa-miR-1908	1232.57	1563.2	1129.83	1581.4	1359.29	956.67	1587.72	1232.06	1041.01	1459.53	1715.14	2643.94	850.28	2197.25	1533.31	762.72	2855.86	958.64	2611.25	1216.99	1290.86	658.33	2393.93	810.06	1812.66	2353.22	2125.08	3687.22	1364.26	1672.93	1808.67	969.11	1145.79	654.84	730.71	1205.92	541.22	802.59	2078.42	1826.18	2639.03	2045.1	967.66	2118.05	1692	1241.82	752.52	1765.27
	hsa-let-7f	4.39	4.48	6.2	5.26	4.11	19.34	34.31	5.14	20.54	3.47	4.26	10.05	6.75	6.12	5.35	4.08	36.39	8.77	3.54	7.18	13.2	4.92	16.83	2.93	81.76	5.02	13.29	5.09	4.13	28.95	4.36	7.5	14.92	6.86	19.95	6.27	4.8	8.33	3.11	10.48	5.37	8.41	4.11	4.84	8.79	7.2	2.53	4
	hsa-let-7a-2*	59.69	126.31	98.71	47.65	86.56	72.41	100.72	104.82	69.01	98.11	84.84	71.5	71.5	91.72	108.71	156.8	126.16	75.71	73.41	58.12	82.23	75.85	96.39	89.95	58.54	75	120.88	112.4	79.55	93.18	132.09	100.01	87.6	96.17	106.6	66.28	121.42	71.48	103.37	60.32	62.08	58.26	136.95	114.3	131.78	69.09	108.39	73.69
	hsa-let-7a	125.82	169.66	204.15	97.34	153.11	300.53	98.44	189.08	674.64	67.56	36.56	163.37	387.16	260.85	107.17	206.62	521.71	259.52	142.43	225.65	124.63	78.05	151.53	75.5	338.35	191.9	19.65	62	99.24	166.59	84.09	252.54	103.48	128.07	153.42	126.91	116.9	188.95	119.54	245.6	260.13	204.22	5.2	126.11	169.24	118.15	82.26	70.75
	hsa-miR-183	27.45	11.59	6.54	30.2	34.38	13.28	16.01	13.36	4.95	5.9	13.97	7.41	22.55	15.28	19.52	14.39	7.63	13.79	26.18	14.6	33.73	17.78	13.32	16.13	9.77	16.63	38.88	22.87	8.77	11.51	26.49	34.28	8.74	18.01	10.04	18.94	10.57	18.51	17.41	15.34	20.36	18.93	11.3	9.71	11.8	16.16	9.87	13.64
	hsa-miR-383	96.68	121.33	107.9	179.76	236.5	114.89	109.55	145.59	188.51	146.18	152.77	118.64	63.4	111.75	102.2	125.67	97.97	75.53	101.8	99.69	93.55	140.2	141.26	88.03	95.23	85.8	111.32	92.47	180.42	68.97	128.2	146.82	102.96	116.89	83.3	123.9	123.58	60.14	123.73	91.22	92.58	99.86	103.03	101.79	100.07	149.98	107.61	119.99
	hsa-miR-301a	16.18	14.42	14.23	14.67	23.14	13.19	98.27	14.99	23.19	13.74	18.09	12.4	12.07	13.18	14.16	15.43	8.17	11.5	21.61	12.13	24.87	18.6	11.56	22.78	5.47	13.17	15.39	18.82	18.22	9.81	18.47	23.87	10.16	18.05	13.3	18.18	14.1	11.07	13.73	11.78	11.92	16.05	11.13	12.91	17.87	24.98	14.3	14.59
	hsa-miR-193a-3p	21.78	34.19	27.58	27.83	27.14	6.53	29.34	62.41	19.05	41.97	17.47	14.01	13.81	6.87	7.46	53.38	8.05	22.2	43.85	40.12	55.63	105.81	107.49	49.34	22.11	42	77.18	37.28	36.28	18.46	45.87	44.52	28.7	29.08	25.23	45.15	48.74	42.12	28.05	22.38	36.02	28.07	21.11	29.91	24.15	28.53	33.42	13.35
	hsa-miR-425*	10.37	24.62	46.19	39.36	15.22	23.34	50.24	19.29	16.1	11.58	17.45	16.55	13.84	31.02	23.17	21.89	46.36	24.88	24.26	20.41	12.72	22.55	33.26	12.86	17.98	25.52	19.56	27.04	13.68	13.08	15.44	17.55	20.11	13.1	28.82	11.27	17.41	40.98	40.55	17.7	24.31	9.83	39.88	12.78	24.71	19.58	15.12	14.84
	hsa-miR-195	18.46	23.37	19.7	21.72	17.88	4.39	12.87	24.03	5.14	14.88	20.61	9.99	7.64	7.17	18.06	9.62	5.74	16.48	23.96	15.36	14.09	21.36	22.99	23.29	5.91	24.56	9.08	28.27	10.87	6.38	29.44	36.44	9.41	15.71	8.31	10.98	11.7	10.21	25.08	7	16.71	8.7	24.83	13	7.29	15.13	26.01	25.08
	hsa-miR-200a	41.74	53.53	26.15	3.84	26.09	19.49	8.05	6.6	4.2	11.79	11.56	17.17	7.21	5.16	41.45	62.21	24.38	26.26	37.81	39.37	45.21	35	147.89	22.27	39.34	33.66	12.53	9.88	35.91	6.78	38.76	7.61	38.16	7.3	7.1	10.07	41.55	22.53	28.38	24.7	28.38	25.11	12.56	21.7	13.73	35.17	19.79	16.82
	hsa-miR-502-5p	51.81	53.53	38.62	32.65	29.73	33.45	26.51	26.16	24.31	36.52	36.94	27.58	40.71	36.15	40.94	39.41	37.56	40.89	43.35	47.13	60.4	58.64	38.28	31.97	27.5	41.37	19.79	48.22	75.77	47.73	34.45	74.17	54.24	50.51	36.92	26.13	46.08	60.85	55.59	43.12	56.75	41.09	34.24	41.44	19.87	60.29	34.2	44.64
	hsa-miR-151-3p	49.37	53.38	52.94	64.1	68.62	39.91	46.21	55.07	80.03	55.53	67.05	44.61	27.15	46.53	62.63	66.51	34.03	31.47	49.1	39.14	42.59	82.73	58.37	41.94	28.54	42.34	50.26	33.81	66.63	36.17	43.58	52.88	62.49	57.57	40.66	54.86	58.55	28.39	47.68	41.55	44.4	27.87	32.37	48.16	51.98	54.8	42.81	42.77
	hsa-miR-92b	53.27	25.15	26.63	17.55	24.4	24.42	37.28	31.81	24.5	29.49	41.26	17.78	21.41	19.24	32.82	31.73	51.89	28.55	46	38.45	49.2	64.03	57.7	64.2	47.66	65.63	39.31	65.56	56.87	62.81	89.53	41.8	47.67	68.32	30.21	50.27	52.17	39.27	40.66	48.04	58.64	53.87	29.68	48.13	46.17	49.88	38.84	27.46
	hsa-miR-30d	133.11	52.9	58.77	78.42	74.07	39.05	79.24	78.82	52.37	65.6	47.44	60.85	31.5	75.98	65.32	80.66	43.75	38.4	62.96	45.99	86.01	90.64	135.75	92.84	14.04	57.34	48.13	57.17	52.75	25.44	67.75	69.79	34.58	71.26	35.58	71.36	62.68	74.01	42.97	41.59	61.89	32.09	38.53	49.87	37.67	50.85	48.49	36.01
	hsa-miR-601	408.22	575.92	625.95	416.34	578.71	425.71	469.2	399.76	511.68	305.68	607.37	605.58	500.16	385.4	499.69	444.72	540.8	572.9	420.62	407.37	379.4	510.51	392.13	350.88	438.77	453.36	320.43	437.62	370.68	447.06	387.68	634.95	365.9	212.2	658.78	356.06	464.96	470.72	385.51	483.65	420.56	615.17	589.49	388.22	451.16	440.72	433.18	528.42
	hsa-miR-766	4407.02	10276.7	5595.92	4855.82	3786.99	3351.66	4613.89	5857.83	3529.59	5087.02	3920.21	3333.43	6709.89	2615	5724.05	11523.1	3011.73	3727.74	4511.51	3610.9	5754.91	5574.36	6657.65	5761.42	2790.36	5641.16	8886.45	8704.7	3827.75	4492.67	4477.62	7017.63	6661.7	5723.74	4705.22	5323	8170.26	3424.39	6366.56	3735.35	5364.72	3697.09	7085.26	2572.4	3218.49	5012.97	5379.64	5475.25
	hsa-miR-338-5p	35.16	29.38	16.39	13.14	6.45	6.75	20.18	61.27	6.51	24.11	13.9	44.96	48.58	15.28	16.39	12.55	21.21	21.68	27.29	25.29	48.45	25.31	21.6	18.55	20.69	26.17	54.64	17.43	60.74	10.29	56.2	44.35	28.9	22.17	18.23	17.73	56.82	44.37	28.46	24.17	31.1	23.12	20.63	21.84	24.94	8.85	20.67	21.21
	hsa-miR-194*	28.92	26.14	45.08	20.32	16.91	13.45	35.29	31.81	27.73	17.07	42.07	54.89	35.19	43.31	33.78	33.49	55.86	32.76	24.5	34.96	46.72	33.77	16.2	18.7	80.36	28.74	20.01	30.17	29.7	32.42	20.11	36.85	32.74	21.03	39.88	23.07	31.3	42.33	33.24	39.44	32.81	34.38	28.34	53.89	30.85	30.55	40.42	28.48
	hsa-miR-133b	11.61	14.23	19.64	12.19	8.14	12.07	679.04	16.62	127.54	16.06	13.49	17.45	9.96	21.01	13.75	14.17	29.26	13.49	26.72	12.96	12.2	559.3	11.18	15.52	14.37	16.16	18.18	10.88	10.43	10.52	13.09	13.86	7.73	9.47	28.19	9.02	6.85	13.48	13.51	9.17	7.57	10	32.9	15.88	13.66	9.13	18.21	15.85
	hsa-miR-24-1*	784.06	202.38	214.28	147.02	210.56	159.15	195.41	141.84	207.69	278.11	138.08	145.72	123.14	133.02	189.05	189.25	132.46	166.52	204.42	222.43	240.9	175.82	353.58	202.39	249.17	194.86	197.12	189.73	133.95	207.9	192.5	189.96	90.12	276.71	152.13	144.99	183.59	185.49	135.72	247.56	172.81	216.32	191.68	152.76	128.61	198.65	178.61	246.37
	hsa-let-7d*	51.33	38.71	62.47	49.24	46.46	48.9	42.73	45.73	63.84	43.46	53.61	54.08	39.64	44.26	63.65	38.18	114.57	41.59	44.89	49.78	54.9	62.91	74.81	59.77	26.7	49.48	90.82	67.82	26.82	24.93	50.12	51.4	48.79	45.5	55.84	53.11	50.96	46.14	43.38	36.74	47.89	43.38	71.15	62.28	21.62	117.8	38.53	66.65
	hsa-miR-18a	45.85	73.79	38.82	23.87	34.46	51.36	32.54	16.24	73.81	32.84	59.15	36.56	73.19	71.43	17.34	57.51	40.36	32.83	34.11	36.04	51.92	33.94	44.46	44.65	75.72	21.74	17.06	32.07	35.5	21.64	24.94	46.23	30.99	36.95	66.23	32.75	49.66	54.36	58.12	50.6	57.6	51.84	16.58	48.88	23.13	45.92	26.4	14.9
	hsa-miR-936	42.6	20.49	52.52	56.51	25.7	38.87	50.58	15.98	40.39	13.64	48.28	76.94	47.23	43.89	50.29	23.87	86.51	54.73	55.21	75.76	68.11	33.94	30.72	26.05	42.82	66.48	29.35	41.44	54.93	49.8	28.33	58.29	68.78	20.93	44.53	50.49	43.95	105.88	81.45	89.44	57.06	77.95	15.42	74.86	61.12	60.44	66.63	55.43
	hsa-miR-16-2*	8.9	11.43	22.07	14.67	11.08	26.85	11.43	18.68	19	18.4	18.6	15.03	12.58	20.07	25.63	24.29	13.32	21.64	10.94	22.92	16.02	21.83	7.72	24.98	6.34	22.58	26.72	21.67	22.24	20.09	15.1	17.8	16.87	19.88	18.52	16.86	17.11	39.04	14.85	19.56	21.65	23.87	8.09	20.1	28.4	20.32	14.57	18.74
	hsa-miR-518f*	18.2	24.92	32.91	20.05	17.32	30.03	26.2	27.1	37.62	18.61	31.11	14.68	35.13	19.29	18.04	24.56	27.28	29.46	23.93	20.89	37.51	25.88	13.79	23.88	23.4	36.44	28.89	22.43	29.34	32.62	33.19	25.08	27.94	14.95	28.82	37.95	25.82	25.13	31.23	36.18	36.03	47.11	23.97	26.03	35.17	50.67	23.13	16.86
	hsa-miR-938	101.26	131.36	155.56	78.94	74.78	78.29	275.08	316.97	114.08	162.13	102.23	156.01	237.03	96.95	269.15	144.57	156.13	104.82	286.82	102.66	162.61	143.26	83.44	161.17	234.13	143.99	153.81	164.34	158.73	117.05	140.05	110.1	354.36	93.78	126.62	223.92	178.67	104.79	124.3	144.54	114.27	144.05	169.47	129.66	160.44	135.39	160.69	145.16
	hsa-miR-331-3p	24.6	13.15	13.16	12.82	12.02	4.34	8.41	17.4	8.52	14.88	5.4	17.17	5.03	11.96	24.63	7.3	14.9	8.59	45.17	24.55	11.66	27.78	17.07	16.11	6.96	14.49	26.75	71.23	21.28	16.85	15.64	20.18	12.29	12.82	17.73	13.55	16.62	53.21	25.42	19.11	17.94	11.68	10.64	16.64	13.99	12.51	22.83	17.45
	hsa-let-7g	12.09	9.69	14.67	12.29	24.4	7.65	16.63	10.5	25.6	11.58	10.52	12.92	7.04	16.76	17.17	17.1	20.36	11.96	4.17	20.98	20.2	17.9	23.3	9.19	27.41	13.04	13.65	6.36	26.41	18.26	15.07	10.41	14.4	18.39	17	13.27	13.95	12.52	9.92	17.26	14.97	14.57	6.5	15.86	6.66	11.16	15.56	14.11
	hsa-miR-103-2*	13.31	22.83	17.63	16.64	19.09	9.15	11.51	12.64	10.37	14.57	17.79	20.28	14.95	15.92	24.17	16.75	27.97	12.42	18.31	21.04	18.48	6.71	14.8	22.42	38.17	17.17	7.68	15.61	20.81	28.09	32.39	13.02	17.74	16.62	22.49	18.73	14.45	15.84	30.31	24.88	10.35	17.35	29.97	17.78	17.55	28.99	18.39	11.8
	hsa-miR-10a	60.31	22.8	36.77	22.31	27.76	27.19	15.66	34.71	25.76	9.25	7.96	16.1	12.33	15.7	43.05	22.25	12.27	16.16	19.88	18.59	23.28	9.11	19.51	32.36	112.9	31.53	36.37	31.05	14.28	18.91	17.21	18.63	11.22	24.1	27.73	27.35	15.85	29.97	29.57	28.87	19.58	14.12	19.33	13.94	21.01	17.9	29.41	25.55
	hsa-miR-320	46.31	107.29	45.48	103.27	76.4	68.7	91.37	138.08	95.07	48.95	49.46	249.99	45.21	51.05	66.92	42.08	55.27	60.32	47.6	28.76	31.91	109.38	42.32	54.89	31.93	35.14	134.14	53.7	41.56	38.39	96.21	69.17	105.29	72.56	44.52	45.57	84.08	36.46	86.62	54.83	36.66	91.44	7.9	55.85	79.71	107.26	70.64	111.38
	hsa-miR-382	401.67	594.7	363.08	154.87	380.62	674.78	230.62	206.33	343.87	191.95	281.98	414.08	285.21	576.79	255.08	575.24	430.06	771.59	143.34	495.74	334.24	213.9	191.61	217.56	612.13	414.46	196.88	311.89	539.39	727.66	251.63	622.36	321.75	145.26	720.53	229.59	390.19	682.83	270.51	629.72	546.89	1068.02	573.94	760.03	368.45	542.15	170.97	357.2
	hsa-miR-518e*; hsa-miR-519a*; hsa-miR-519b-5p; hsa-miR-519c-5p; hsa-miR-522*; hsa-miR-523*	116.97	102.58	98.89	123.23	127.2	93.84	124.41	69.78	88.65	104.37	93.62	83.06	108.74	72.25	100.68	109.21	62.97	82.28	146.18	102.76	174.21	179.64	103.05	72.96	53.62	107.14	125.81	118.35	166.13	83.25	78.49	88.82	151.94	154.76	88.33	99.47	51.25	114.39	131.62	132.7	146.67	100.28	84.89	92.34	92.34	113.05	86.76	108.28
	hsa-miR-191	62.22	28.23	29.36	28.03	49.78	19.33	40.5	30.01	25.6	81.44	26.5	14.17	19.51	12.77	25.34	92.78	8.2	26.06	85.69	46.67	123.39	173.57	44.72	104.21	52.71	91.71	75.62	53.11	55.2	28.73	60.78	56	57.13	36.12	29.38	89.41	62.69	62.16	27.14	47.43	72.96	68.48	15.35	14.23	27.16	68.18	30.82	11.99
	hsa-miR-378	6.25	21.72	20.07	14.93	22.54	7.11	11.57	9.95	26.57	36.11	22.14	13.31	14.45	11.85	18.45	28.13	6.64	8.57	14.65	44.99	36.56	24.32	32.38	16.64	18.21	14.65	29.87	17.7	7.68	14.78	8.26	19.45	7.73	31.28	15.65	22.75	11.68	8.54	11.49	13.45	11.12	9.96	15.28	18.68	13.32	17.4	13.96	7.72
	hsa-miR-96	77.22	63.2	51.57	56.12	81.16	85.06	67.52	92.31	55.43	119.85	100.27	40.87	82.32	44.6	57.6	97.13	41.6	69.36	78.18	78.03	119.17	150.88	84.56	112.9	52.99	67.74	99.26	99.98	84.22	88.6	128.46	93.28	101.59	66.12	78.36	83	103.18	97.43	111.35	76.98	70.27	57.04	72.67	49.75	90.31	78.96	81.58	65.93
	hsa-miR-196a	6.13	19.24	9.37	11.16	13.37	7.36	5.23	15.65	12.22	16.19	4.34	7.15	7.2	6.54	7.97	15.97	12.97	8.87	11.82	17.5	17.25	44.21	19.59	19.97	51.28	33.17	9.08	19.07	18.96	15.77	4.88	30.31	36.3	27.85	11.45	29.22	11.76	6.52	23.69	26.03	50.57	26.83	35.25	10.14	28.86	12.57	28.69	4.74
	hsa-miR-27b	57.26	25.77	34.47	40.26	46.56	22.1	19.94	44.95	23.09	38.27	33.48	32.39	26.87	14.4	53.9	41.33	20.82	23	25.6	103.47	51.66	101.87	44.24	31.49	15.79	38.69	56.72	23.96	46.37	15.99	60.2	33.74	79.54	35.89	24.68	36.79	48.06	34.54	24.87	25.69	32.66	29.72	31.56	27.99	24.98	32.44	21.93	34.92
	hsa-miR-657	70.86	110.64	106.4	68.52	89.37	99.79	87.54	81.06	93.4	122.8	115.03	129.6	145.06	82.62	79.2	117.15	138.37	130.73	67.13	88.42	98.9	132.09	71	48.55	62.64	114.08	98.21	131.56	123.94	116.48	77.84	71.37	127.32	98.11	53.58	81.73	72.05	179.57	137.44	86.9	152.42	89.84	124.08	147.98	117.81	105.22	90.97	83.5
	hsa-miR-148b	19.78	18.61	30.48	10.96	13.37	23.89	22.05	18.46	4.45	10.17	16.87	5.61	16.63	22.29	23.98	27.46	7.99	32.23	21.78	22.33	22.85	20.11	10.02	12.24	6.31	27.03	13.65	24.23	7.68	13	16.21	14.65	24.53	6.05	15.45	16.49	14.97	15.96	16.77	21.39	24.03	20.32	8.97	12.6	25.4	47.83	25.2	13.28
	hsa-miR-622	60.92	88.75	178.89	100.54	138.49	63.65	75.28	45.94	43.73	109.04	50.46	41.64	75.47	75.76	67.57	36.41	67.9	50.35	118.46	106.48	99.13	64.21	70.49	76.47	69.11	60.28	38.03	37.6	99.24	61.04	90.77	81.83	67.58	39.25	134.89	111.53	77.47	67.66	79.95	91.99	129.87	130.48	95.76	89.25	88.97	152.78	74.21	84.23
	hsa-miR-29b-1*	1366.57	858.41	913.67	664.36	432.7	1462.82	439.34	797.54	460.07	431.48	404.67	649.56	499.33	534.19	692.46	768.44	1031.62	630.2	950.16	509.74	716.06	597.24	699.89	1172.17	564.83	689.73	318.74	1009.65	1226.33	755.5	944.32	834.89	1126.13	987.1	1499.87	1280.61	1088.46	1615.22	976.33	753.39	1565.42	1933.95	2631.08	839.25	657.27	1516.14	586.46	708.76
	hsa-miR-219-1-3p	23.98	42.28	21.74	23.17	108.11	21.07	232.24	21.83	23.45	69.58	18.42	23.19	38.51	41.91	28.58	18.83	32.82	40.91	24.48	46.51	25.24	10.89	57.92	15.72	27.47	26.15	15.53	23.35	35.44	38.59	27.45	33.46	38.33	25.09	37.67	19.69	27.64	47.64	44.53	45.14	41.91	42.9	7.15	48.18	40.14	22.58	32.49	32.04
	hsa-miR-662	138.1	106.44	140.19	94.53	139.02	116.41	89.12	117.91	115.93	169.19	114.39	163.67	157.02	149.44	114.57	132.69	180.57	156.93	147.25	139.9	180.42	113.84	85.74	102.17	152.62	121.9	109.27	179.01	152.89	160.79	151.74	136.15	124.25	113.3	147.81	106.02	148.78	145.86	136.52	157.95	131.09	151.41	192.52	161.28	137.47	94.61	112.33	132.92
	hsa-miR-490-5p	30.75	18.54	27.24	27.69	17.88	13.43	10.98	21.6	24.66	23.55	19.88	24.37	18.26	30.21	23.67	12.4	24.98	21.33	19.99	21.85	20.16	14.17	31	13.19	24.42	21.98	21.94	19.13	25.85	19.56	28.7	19.65	29.48	28.98	23.1	18.14	18	20.85	19.47	22.14	20.85	21.31	42.5	18.55	23.17	20.07	25.78	29.94
	hsa-miR-1	509.67	438.62	317.33	1103.18	261.67	271.71	262.47	298.88	284.26	233.56	469.1	633.84	1289.11	390.19	420.94	302.95	344.76	366.08	273.49	411.26	637.67	343.49	662.85	564.62	765.79	443.99	828.53	640.05	330	702.25	211.95	1173.31	431.76	372.9	397.59	461.58	509.37	391.76	426.76	347.24	466.05	749.25	473.72	474.05	280.75	749.12	319.94	297.06
	hsa-miR-101	12.78	13.61	10.92	16.64	5.57	10.5	6.79	7.17	5.88	7.06	6.91	5.83	10.49	10.2	8.52	24.15	6.94	18.01	8.41	11.13	18.34	10.48	24.98	12.38	23.03	7.53	11.16	13.31	5.92	9.54	7.12	21.62	16.94	12.2	15.85	20.13	9.26	17.23	10.61	8.27	16.64	17.35	18.73	7.99	9.04	12.56	10.41	10.08
	hsa-miR-593	188.71	30.17	31.46	23.6	16.91	60.49	24.7	33.23	51.31	25.69	38.78	36.24	53.11	49.21	29.3	39.1	45.38	38.83	32.34	182.52	41.73	32.42	24.65	23.94	35.24	24.97	48.06	27.91	44.8	52.86	39.41	37.77	119.67	15.73	54.12	32.46	46.99	47.59	36.59	35.59	26.17	34.5	29.07	35.45	22.31	33.17	32.11	42.2
	hsa-miR-432*	28.53	19.12	19.39	14.15	25.29	19.93	26.44	35.64	15.94	21.6	24.67	20.69	23.94	17.21	23.93	23.13	30.91	17.1	26.1	20.47	23.24	30.21	18.29	15.71	15.44	13.02	30.93	16.42	25.88	38.38	58.37	24.88	26.68	23.08	27.56	29.15	33.76	36.98	28.61	23.55	27.02	26.26	52.51	22.89	11.14	13.94	19.93	19.35
	hsa-miR-220c	13.72	26.49	23.45	17.53	19.88	10.24	4.87	10.24	19.11	12.46	12.46	19.52	23.89	22.07	15.89	15.19	11.67	22.07	13.66	10.15	14.9	8.16	16.41	4.88	7.3	20.46	13.17	12.63	8.08	18.01	4.37	9.71	14.65	10.39	25.88	6.9	10.65	37.84	17.12	18.03	14.65	18.5	17.88	35.45	26.67	17.74	15.28	20.6
	hsa-miR-640	8.52	19.49	10.92	19.86	11.68	5.75	11.11	22.69	10.52	170.88	4.87	9.05	10.65	7.31	20.73	14.97	9.05	12.78	32.55	151.67	90.64	61.65	439.48	58.79	8.5	29.05	14.25	86.43	7.52	64.66	26.91	60.79	95.29	129.59	134	60.33	19.77	17.33	18.53	21.72	16.02	17.98	235.79	14.44	14.82	16.76	18.89	25.03
	hsa-miR-298	1695.81	1584.62	1841.23	1685.11	1573.9	1770.87	1409.35	1022.54	1074.38	828.76	1409.35	2026.11	2436.19	2265	1160.69	1329.09	1800.74	2343.73	1803.27	2016.92	1777.06	1339.92	1659.25	1105.67	1527.54	2236.2	1521.09	1538.9	1340.91	2005.38	1055.23	1468.01	1533.52	1567.48	1492.35	1080.7	1221.15	1718.1	1714.06	2062.34	2271.24	1792.34	1456.09	1799.7	1575.64	1374.52	1075.87	1538.64
	hsa-miR-665	1502.08	994.27	2248.8	1865.21	2408.04	1259.52	1341.21	2307.87	1718.17	2143.36	1998.02	2620.05	1252.28	2338.53	1690.08	1546.28	2033.21	2616.66	1469.8	2513.59	1972.51	1959.11	2576.25	1534.24	2736.8	2338.56	3746.03	2635.87	2027.63	2896.21	2159.51	1476.96	1380.17	2294.29	1795.3	1158.79	1545.7	2198.75	2129.63	2561.54	1477.2	1810.8	2421.82	2440.37	2223.65	1255.89	2147.6	2110.16
	hsa-miR-451	16.43	19.13	15.9	21.27	47.66	24.81	32.81	22.73	38.45	25.71	32.42	22.01	20.77	19.73	43.78	10.19	6.74	22.25	18.9	28.37	22.67	18.6	30.18	24	14.9	22.53	37.8	16.87	16.28	26.27	25.56	23.42	16.5	11.78	23.5	16.76	18.99	10.15	21.41	25.54	31.76	25.97	27.35	25.6	28.93	21.05	18.52	24.99
	hsa-miR-328	30.19	20.98	29.66	35.22	36.56	21.12	15.71	30.97	12.78	30.9	21.05	26.18	25.17	18.59	33.63	23.25	19.29	28	34.59	22.62	25.36	31.77	24.81	24.68	6.95	26.4	42.69	31.94	19.86	23.56	26.93	22.6	17.8	21.27	28.02	22.69	14.44	31.65	25.03	21.94	25.43	15.89	70.67	26.1	25.05	13.83	33.12	42.4
	hsa-miR-877*	25.7	22.16	21.6	21.27	44.09	20.61	18.01	32.92	35.53	41.93	22.65	16.06	20.21	18.34	29.44	25.05	21.83	18.68	15.49	13.32	15.84	30.05	30.21	31.54	7.12	20.65	30.23	19.77	18.97	14.45	34.38	20.18	17.1	32.17	18.68	18.06	22.08	15.91	19.56	11.17	16.41	19.59	19.71	17.1	26.76	21.02	25.68	32.27
	hsa-miR-944	41.48	52.83	82.94	69.92	97.91	57.39	76.45	42.4	83.42	72.75	60.84	64.31	56.12	81.37	46.13	77.63	44.24	69.14	48.6	38.78	57.86	24.36	37.57	36.69	17.17	69.34	40.08	26.17	45.08	26.66	39.09	42.91	32.91	69.6	82.32	45.15	44.86	34.26	40.77	47.79	67.1	92.31	87.45	51.61	77.8	72.96	51.02	55.66
	hsa-miR-922	14.72	39.31	36.88	55.69	15.22	59.79	6.79	20.9	10.53	14.88	22.16	30.77	52.6	39.4	27.87	26.24	39.91	41.26	32.4	193.61	16.81	8.55	29.92	10.88	6.99	28.36	40.68	39.16	27.6	31.01	7.25	34.61	23.26	18.66	36.87	16.38	23.29	16.53	53.13	23.41	48.94	27.57	49.46	32.46	26.55	11.79	29.25	36.78
	hsa-miR-187*	81.97	35.53	54.52	33.62	36.56	45.7	38.66	57.53	43.44	70.4	53.89	41.09	54.27	60.92	51.04	43	43.33	41.08	86.85	41.12	91.58	52.96	43.54	57.67	21.27	51.54	85.28	31.78	64.47	56.82	81.17	61.96	85.11	54.51	59.04	68.32	93.21	57.36	81.41	42.69	76.17	47.06	82.52	69.17	39.05	86.43	67.59	69.79
	hsa-miR-376a*	15.2	25.71	34.36	17.24	26.09	33.23	12.84	34.24	25.69	19.32	9.16	32.3	46.17	34.21	16.35	23.03	49.18	41.26	20.31	34.55	21.55	30.67	30.74	14.82	7.06	22.01	39.44	18.01	24.03	34.46	24.51	28.74	17.79	19.87	31.67	26.78	26.41	37.41	32.88	20.61	20.3	27.2	30.12	38.13	42.16	32.12	30.82	37.84
	hsa-miR-202	13.8	11.01	18.59	14.21	9.01	17.02	6	8.82	6.54	9.64	3.88	12.16	17.56	38.2	44.8	5.92	12.97	15.2	13.97	13.03	10.55	4.29	8.93	3.84	10.74	5.51	5.95	17.01	7.52	11.11	6.87	8.8	8.34	10.39	6.11	6.27	8.9	44.68	12.15	12.13	14.22	9.52	10.92	17.05	9.76	17.73	13.74	19.19
	hsa-miR-509-5p	439.29	365.27	445.44	445.99	432.42	309.46	305	365.21	288.59	320.3	259.29	535.55	386.9	469.98	407.42	314.47	325.31	389.58	452.91	558	344.82	254.85	320.42	266.24	440.02	448.32	488.97	410.12	332.31	457.16	309.02	310.38	432.27	347.13	280.19	300.04	265.01	353.17	600.66	578.69	430.47	422.77	406.29	432.41	384.19	390.87	463.58	409.43
	hsa-let-7d	38.14	44.39	12.5	34.93	44.35	103.96	36.98	54.57	62.23	73.94	57.21	60.55	74.6	57.15	34.66	21.02	33.48	40.91	36.97	64.12	22.69	58.89	45.65	86.15	70.91	33.92	30.02	14.87	15.03	35.13	12.06	10.3	66.32	28.28	63.98	90.62	16.33	109.48	42.69	55.7	68.81	24.16	50.65	37.29	50.4	61.11	50.76	29.04
	hsa-let-7i	129.74	132.28	73.26	85.76	140.2	306.05	157.89	388.07	241.83	161.39	158.61	142.63	173.77	170.23	130.85	105.24	48.48	133.69	139.5	185.8	112.66	468.41	102.52	464.13	79.07	129.46	214.01	61.78	87.64	79.85	68.09	105.51	147.47	89.24	175.43	286.42	103.08	358.29	98.22	163.96	176.36	50.43	84.16	170.9	176.53	247.11	95.04	80.61
	hsa-miR-1296	6.2	8.19	3.43	7.39	10.17	15.03	6.96	9.03	12.06	14.88	6.09	19.73	8.02	10.91	10.92	6.47	26.22	9.02	12.54	7.27	14.53	8.48	13.84	7.54	29.96	6.81	7.31	5.26	4.58	9.07	9.83	10.02	14.84	7.93	6.75	7.5	10.25	15.69	17.1	5.92	9.81	12.21	47	13.96	4.05	12.57	12.88	13.96
	hsa-miR-182	23.74	12.84	9.26	14.93	15.22	7.5	4.92	9.72	5.85	26.03	20.82	8.74	17.89	11.23	13.47	21.19	5.43	17.4	27.94	10.79	51.57	43.82	18.52	21.61	8.26	17.98	26.72	28.22	9.52	17.07	10.78	44.92	18.24	27.13	13.63	14.54	40.02	21.02	27.51	20.78	20.41	10.32	6.2	19.79	18.65	14.68	20.57	10.03
	hsa-miR-487a	50.54	44.8	44.61	22.59	16.91	27.73	27.44	40.36	30.18	29.26	31.54	26.48	33.64	27.48	23.62	26.58	21.6	15.85	69.93	563.57	61.54	41.69	13.67	29.58	58.25	28.62	35.7	126.98	43.28	94.69	32.9	15.96	389.29	31.57	50.24	30.44	37.83	45.81	53.25	37.76	49.04	39.55	40.83	31.83	33.9	31.42	30.37	57.79
	hsa-miR-374a	24.98	37.28	21.68	25.64	41.97	18.46	24.73	34.58	23.73	39.66	32.42	10.9	29.08	15.28	28.53	51.36	9.41	21.02	29.58	23.45	38.56	50.04	38.08	23.73	44.24	39.18	31.59	30.58	36.28	21.88	26.79	28.86	43.75	38.99	18.49	16.85	32.15	33.47	20.32	22.74	39.61	20.25	15.46	35.15	33.93	29.77	25	17.1
	hsa-miR-379	74.3	68.89	58.07	157.49	209.31	49.9	98.42	109.08	95.4	132.99	151.04	71.59	36.28	83.76	92.8	96.49	94.33	36.08	86.33	58.97	56.95	130.46	118.59	65.89	47.53	44.66	82.19	79.02	104.49	38.43	111.77	86.31	66.77	100.08	42.31	82.38	93.28	42.69	74.24	47.18	49.65	50.4	99.9	58.66	52.8	100.48	103.21	99.7
	hsa-miR-520a-5p	131.3	94.86	125.88	112.43	133.98	127.46	136.94	76.11	108.68	94.92	109	93.33	109.71	92.17	91.45	89.26	131.19	119.31	125.19	95.87	186.59	96.2	94.45	95.04	53.22	170.32	84.13	124.09	113.28	96.05	78.13	87.45	110.78	117.35	120.17	116.77	98.94	110.7	141.51	153.64	135.79	115.55	135.84	131.46	132.17	82.86	90.05	115.21
	hsa-miR-184	209.16	119.6	97.38	162.46	162.75	145.11	91.08	87.51	92.36	132.91	149.04	155.2	139.09	169.7	135.91	138.58	132.22	138.37	161.08	155.96	131.84	118.21	159.62	133.95	97.79	136.68	125.3	142.88	178.13	115.86	125.35	151.52	133.82	185.71	131.03	123.42	239.75	123.08	161.98	132.53	133.17	163.54	194.23	216.07	104.55	118.17	194.13	290.4
	hsa-miR-422a	61.88	89.96	65.96	111.81	76.51	127.61	51.36	55.77	69.97	67.65	86.44	51.44	84.93	65.46	121.24	120.79	141.43	170.66	92.36	109.89	117.86	142.81	75.49	94.76	181.16	89.12	47.66	111.75	64.65	147.47	53.61	327	130.24	57.05	131.67	94.96	104.21	104.63	80.32	178.48	191.92	165.31	123.01	141.71	84.2	173.73	78.21	108.07
	hsa-miR-194	40.26	51.94	30.79	52.77	60.5	54.47	35.2	49.21	20.64	73.82	62.41	50.26	41.54	48.02	61.06	32.57	62.68	47.04	88.53	70.66	29.13	39.27	49.97	47.34	39	41.38	61.56	64.84	54.39	59.47	58.19	23.96	30.52	48.95	40.81	41.62	35.42	35.74	48.36	42.04	44.43	52.91	67.66	46.75	57.62	40.94	61.32	90.14
	hsa-miR-19a	35.5	27.01	21.75	5.87	35.58	22.3	28.93	16.34	20.27	17.09	44.25	9.29	16.69	15.23	7.52	26.45	5.95	13.03	12.72	7.46	17.56	20.59	16.2	80.33	24.24	6.58	3.01	8.2	11.37	6.65	20.87	17.11	11.96	26.18	9.83	54.81	19.46	8.62	9.54	7.25	12.51	13.58	7.82	6.56	6.66	10.37	8.45	4.35
	hsa-miR-493*	6.41	15.21	10.3	37.67	10.8	27.34	13.2	17.5	23.64	6.19	21.65	23.62	59.25	14.2	8.74	12.37	25.28	21.72	10.07	11.24	4.17	4.29	21.6	15.77	5.05	9.22	29.07	10.78	19.86	6.56	12.72	13.27	6.85	14.24	11.6	20.1	8.9	9.84	12.82	10.5	19.69	15.03	12.42	11.79	11.73	9.13	7.61	21.46
	hsa-miR-580	16.32	15.32	16.55	28.4	38.27	15.34	19.76	15.19	21.8	25.82	23.08	10.91	13.13	17.11	14.24	16.96	6.43	10.76	20.61	13.22	11.12	19.62	16.57	11.33	5.54	11.34	13.55	11.27	26.44	6.85	24.27	20.36	11.1	19.24	13.14	17.36	15.53	11.03	16.81	10.83	12.39	13.99	10.79	24.08	18.65	11.27	14.96	16.33
	hsa-miR-122	98.67	72.99	88.52	66.55	87.33	88.61	58.05	45.19	34.01	52.14	89.83	66.79	100.98	61.3	72.09	75.95	81.74	115.99	102.26	90.61	93.39	72.74	78.68	121.88	115.13	252.76	45.98	71.82	122.55	149.47	108.39	111.06	209.05	40.26	138.76	156.54	171.41	145.78	95.25	139.2	227.28	162.61	81.37	124.67	157.25	36.99	116.29	113.3
	hsa-miR-552	17.1	9.77	10.06	14.67	17.52	20.82	5.16	15.79	13.09	16.06	14.8	14.44	18.44	21.6	11.96	8.68	9.77	15.35	20.07	16.48	26.37	6.37	15.06	16.8	8.71	12.78	10.59	28.77	8.86	31.2	11.03	18.15	14.44	9.73	11.63	12.18	11.07	22.03	10.98	23.56	19.47	20.17	19.73	31.3	14.68	12.87	13.38	30.2
	hsa-miR-27a	19.42	9.31	12.59	13.19	10.8	26.72	8.81	14.38	22.22	11.2	13.32	12.55	12.42	10.43	19.28	13.31	6.85	13.43	4.81	32	16.62	7.73	23.92	5.56	4.38	6.02	21.94	11.3	5.52	5.27	12.72	12.29	14.64	19.78	8.32	5.99	10.79	6.8	6.97	4.98	11	5.65	5.4	11.34	5.23	5.01	5.84	6
	hsa-miR-132*	21.47	14.49	22.65	15.71	8.14	21.86	17.91	14.39	28.79	9.64	20.81	20.12	40.03	22.65	18.68	15.84	28.78	19.83	16.09	9.05	14.2	13.65	13.9	10.97	8.88	20.25	14.25	14.95	24.27	7.82	15.49	13.54	15.84	22.38	21.94	11	24.98	32.06	19.93	17.07	17.1	13.08	13.79	21.25	17.79	16.39	13.39	18.61
	hsa-miR-891b	5.65	8.36	7.32	4.98	5.27	6.55	5.54	5.35	6.04	12.21	9.16	4.64	6.01	4.37	5.01	6.86	2.57	3.21	4.93	6.22	6.33	6.76	4.76	6.3	3.9	7.21	2347.66	5.74	5.36	3.93	3.98	5.88	4.88	6.43	8.77	7.09	6.6	3.98	4.68	6.47	3.65	3.88	5.13	4.66	6.98	6.14	5.26	5.15
	hsa-miR-24	92.1	31.92	26.7	49.9	91.22	34.85	39.94	87.21	48.41	45.91	74.71	68.55	27.98	46.3	92.12	81.11	38.73	52.32	38.75	27.63	49.58	159.04	73.6	36.35	17.07	7.8	94.69	29.88	41.28	20.82	69.52	32.11	52.02	55.04	35.6	26.9	32.99	26.65	24.32	19.11	15.88	44.48	16.64	38.92	20.18	31.15	19.69	10.88
	hsa-miR-27a*	9.62	13.31	13.31	105.58	24.4	14.11	7.24	9.95	34.34	12.61	12.92	21.49	14.32	29.31	13.51	11.78	12.51	10.54	11.67	13	10.07	9.93	13.33	12.69	14.73	10.88	10.2	10.1	10.78	12.78	8.65	6.84	9.16	7.85	10.42	10.99	7.5	35.44	7.98	16.43	11.01	12.08	31.27	12.72	11.69	14.48	6.95	13.85
	hsa-miR-877	427.45	335.73	571.63	405	541.62	382.96	326.83	230.34	410.32	319.65	451.57	418.42	433.63	419.56	360	345.86	601.01	400.36	268.23	356.95	437.91	342.01	217.28	310.34	350.91	412.45	369.92	293.73	494.72	400.07	173	307.81	347.27	302.36	387.36	347.53	364.09	392.49	305.29	389.55	378.2	378.91	393.83	368.26	367.08	365.21	255.61	346.34
	hsa-miR-522	20.94	23.51	12.69	4.98	13.71	13.79	7.64	18.47	11.74	12.64	17.08	9.11	15.7	13.23	12.3	27.38	15.2	18.98	47.89	19.01	24.4	17.78	18.28	29.7	16.68	81.93	10.17	15.74	27.13	26.84	24.51	24.65	17.56	22.78	21.61	26.02	32.23	24.04	14.4	36.77	18.22	16.41	14.49	25.77	13.47	13.67	19.9	26.19
	hsa-miR-93	60.68	21.57	23.61	27.13	31.59	47.38	20.51	23.65	19.75	31.54	33.13	24.19	24.06	20.12	22.39	52.71	11.01	45.36	37.78	38.05	80.67	46.22	36.23	47.53	71.66	54.26	34.26	35.49	54.59	27.51	49.99	61.86	32.16	58.18	37.91	41.92	42.12	52.56	47.06	38.83	49.84	42.51	12.69	38.94	80.78	94.72	88.02	5.15
	hsa-miR-505*	449.23	441.17	486.46	409.66	392.12	524.1	311.97	451.54	398.65	560.36	774.49	653.86	516.78	643.16	463.44	471.85	539.37	549.83	412.16	526.78	549.32	489.43	382.02	584.97	514.43	824.16	523.89	386.78	472.31	456.46	348.86	407.13	455.88	567.28	495	518.06	587.17	994.96	625.35	599.81	471.65	595.21	405.12	825.52	338.46	535.54	489.03	586.76
	hsa-miR-125b	55.86	38.25	87.44	26.93	31.91	81.91	109.73	143.23	133.88	64.24	39.94	69.17	46.19	84.38	41.44	40.41	32.71	42.97	34.36	42.62	53.45	34.01	52.48	35.46	43.27	34.58	99.21	27.33	35.16	40.1	26.82	21.59	33.48	53.9	56.33	35.45	27.03	37.73	32.12	35.65	35.55	50.36	46.76	93.38	35.61	42.69	20.99	29.15
	hsa-miR-361-3p	23.14	19.41	27.58	15.05	7.32	35.85	20.54	18.4	28.31	74.84	28.25	25.88	21.55	25.05	18.93	24.54	23.22	26.28	29.11	34.87	38.64	32.36	25.51	31.27	12.33	37.91	19.56	24.47	37.58	25.8	28.72	28.82	36.12	23.49	21.12	26.33	24.5	34.73	31.08	33.75	30.89	32.45	22.67	34.38	22.96	24.82	26.31	31.94
	hsa-miR-559	30.46	19.09	20.75	33.26	10.8	30.37	23.81	27.84	20.44	38.76	31.12	19.06	24.51	23.05	23.17	16.39	12.25	22.65	24.99	33.09	24.71	22.17	20.1	26.59	21.52	21.6	19.08	25.66	27.5	24.41	25.68	17.1	21.49	22	30.37	23	25.35	21.74	21.14	19.93	20.01	19.45	41.1	23.23	14.95	26.1	21.47	37.2
	hsa-miR-492	7.99	30.68	15.28	31.27	8.14	54.42	6.8	11.75	6.81	71.54	6.45	12.66	17.35	15.28	35.68	47.87	15.61	27.8	22.17	50.72	34.86	57.33	36.58	47.32	8.81	10.31	11.27	38.99	26.93	44.78	46.76	13.54	26.04	9.49	10.42	50.1	27.15	51.14	18.52	30.85	41.06	34.38	9.86	30.73	19.46	28.65	13.99	48.89
	hsa-miR-675	40.56	36.75	43.42	37.67	56.96	92.05	41.4	33.92	45.28	53.42	64.69	55.92	42.31	42.08	53.24	39.85	62.1	45.55	48.02	53.82	32.58	41.37	43.16	44.35	59.36	37.89	38.59	39.63	41.06	52.64	35.45	37.33	58.76	43.47	50.83	48.21	74.29	54.76	37.93	46.91	42.83	49.91	64.21	61.28	54.12	47.55	35.25	65.68
	hsa-let-7b*	11.97	14.6	14.23	19.64	22.54	18.61	15.89	21.82	11.15	10.18	27.57	8.06	22.35	9.29	19.56	25.63	12.77	15.04	8.95	19.07	13.31	16.06	19.8	12.38	9.42	17.04	12.53	13.31	14.53	10.97	16.16	14.31	14.4	32.64	12.73	15.39	14.66	11.7	11	11.13	16.97	9	10.28	9.3	21.5	12.81	13.59	6.91
	hsa-miR-138-1*	463.97	233.11	204.86	299.62	165.5	218.29	206.74	320.11	243.66	238.39	190.96	195.36	290.08	169.91	282.33	158.6	190.88	204.47	452.2	182.84	233.8	255.26	216.22	252.87	174.41	207.03	345.95	302.75	292.59	176.22	387.59	189.47	285.03	250.12	211.73	267.23	297.05	204.98	361.77	192.31	278.14	252.8	400.99	220.3	312.89	213.91	320.96	365.42
	hsa-let-7f-2*	10.53	8.1	5.43	12.52	4.94	17.54	16.58	5.74	5.38	4.26	8.7	12.16	5.87	7.68	9.04	6.47	19.87	13.96	7.58	6.22	7.77	9.52	8.11	4.12	53.41	7.73	5.9	7.02	9.84	28.48	8.26	9.26	15.62	9.48	10.03	8.33	5.87	5.87	6.79	7.84	4.51	8.56	32.51	7.39	7.77	12.54	3.76	6.92
	hsa-let-7c	717.6	691.64	748.77	528.74	666.56	1273.03	802.74	718.86	1627.55	667.48	681.61	587.74	2031.59	849.05	475.64	742.7	862.97	751.86	698.63	830.32	596.74	494.74	628.86	667.34	707.46	894.16	879.6	548.61	796.79	721.58	621.29	710.63	810.99	676.89	726.45	810.58	689.53	825.41	566.55	741.8	801.51	806.18	767.14	653.92	649.03	649.27	385.13	617.2
	hsa-miR-380*	20.57	13.2	22.5	14.92	26.09	17.07	18.46	13.09	32.58	24.71	23.45	12.29	17.71	22.59	20.5	10.99	6.25	17.4	13.93	18.68	26.5	13.48	27.24	21.42	20.76	21	12.61	10.05	8.08	10.88	12.59	24.49	9.92	20.76	15.19	19.69	15.76	13.59	15.92	17.26	16.55	25.46	18.01	25.33	25.73	18.01	17.78	20.6
	hsa-miR-181b	17.3	12.25	7.44	17.1	9.01	8.94	7.25	6.6	6.42	10.65	9.83	16.4	8.45	8.18	18.83	17.46	21.42	21.97	17.44	20.47	9.47	8.48	9.71	15.28	5.73	20.19	9.08	25.43	8.86	8.64	12.96	17.79	19.7	23.86	10.77	11.18	11.91	9.56	8.66	16.31	8.63	25.82	15.83	16.62	12.21	5.74	13.96	8.94
	hsa-miR-509-3p	191.15	134.09	141.36	218.1	381.15	127.04	147.37	183.22	244.3	252.32	201.49	118.56	93.87	122.23	137.5	165.11	95.07	103.83	143.23	116.12	106.27	216.06	194.74	111.59	167.86	137.25	142.54	118.94	267.27	104.6	206.91	151.59	122.23	199.71	111.5	180.48	157.6	80.11	177.26	118.51	122.37	110.78	93.35	130.58	115.68	151.38	97.24	158.6
	hsa-miR-29c*	14.66	15.74	7.71	16.44	31.83	8.42	11.11	17.13	24.94	17.36	19.02	6.79	6.75	7.17	13.52	18.03	5.21	6.08	13.08	5.34	10.01	21.02	17.88	11.72	4.4	9.52	14.25	13.07	20.45	4.41	17.82	15.35	8.1	15.43	10.45	12.47	14.27	6.24	14.64	5.34	10.08	7.81	7.31	6.1	8.92	15.66	12.04	15.85
	hsa-miR-22	11.61	11.01	23.38	26.5	28.04	18.55	41.54	55.46	47.12	20.45	41.62	35.18	36.38	31.72	13.75	23.33	29.31	19.59	21.95	12.85	21.94	38.99	41.84	25.58	15.62	14.72	42.94	14.9	21.28	10.66	24.11	40.22	17.03	20.92	12.61	19.24	34.42	5.34	11.27	6.47	8.93	14.54	19.18	23	27.3	29.6	42.38	10.13
	hsa-miR-223	120.15	118.92	153.9	123.5	222.38	115.55	167.81	85.48	173.45	166.23	174.77	69.52	86.88	70.21	210.47	133.96	58.57	93.02	68.11	77.84	97.33	196.11	118.44	131.87	89.98	90.49	152.97	57.2	140.34	91.8	141.84	114.27	213.49	116.84	152.66	128.57	110.66	76.38	51.57	86.77	97.5	100.99	161.98	58.97	134.03	121.21	120.91	124.1
	hsa-miR-299-5p	155.09	70.61	34.83	29.92	68.12	62.77	116.95	74.82	64.26	47.03	87.82	89.98	61.94	87.56	51.5	95.14	167.11	64.77	84.21	75.06	134.24	121.66	88.94	82.53	84.5	126.01	111.77	57.43	96.49	126.08	188.7	98.93	83.55	105.83	63.11	93.4	149.38	132.09	131.14	96.1	82.79	74.48	67.13	96.03	75.45	74.07	71.72	69.03
	hsa-miR-519e	12.69	11.79	6.18	10.17	12.59	10.89	19.35	29.13	20.07	19.11	19.74	16.52	17.59	32.42	15.28	35.69	18.35	27.99	18.83	17.17	21.9	25.82	13.58	18.21	7.21	17.05	6.51	15.25	15.71	18.31	14.67	12.24	10.26	10.51	19.79	15.44	15.35	26.08	28.66	13.52	12.25	20.07	7.34	24.5	21.62	28.92	22.58	16.19
	hsa-miR-216b	18.2	13.31	11.38	13.54	45.29	11.43	16.54	19.89	22.5	16.19	15.79	9.28	11.32	8.73	9.37	14.06	6.21	7.95	17.46	12.48	13.99	24.08	13.22	7.72	7.93	16.66	12.61	14.31	16.6	6.77	18.18	13.02	9.59	29.48	9.87	11.77	13.8	11.35	9.69	7.95	12	11.02	4.62	10.2	14.85	15.3	11.52	10.89
	hsa-miR-617	31.95	253	485.63	159.72	161.21	406.34	171.43	136.71	170.98	70.54	72.04	337.8	131.07	198.26	506.87	214.45	268.84	280.31	286.13	214.67	185.52	88.31	152.68	79.19	184.71	170.84	48.31	115.69	271.19	209.37	112.38	338.98	404.76	135.58	193.88	188.51	80.86	162.03	273.23	232.17	265.14	260.65	319.17	278.73	219.25	291.31	162.69	152.64
	hsa-miR-934	103.25	86.41	104.37	103.42	61.72	108.24	83.59	98.52	59.92	81.07	64.26	94.07	84.24	87.98	77.54	73.69	100.77	85.86	149.79	74.45	67.06	76.5	90.59	60.92	46	88.34	76.47	70.33	48.67	80.33	86.8	85.03	91.25	154.77	64.34	72.82	81.18	83.82	73.88	83.51	76.94	114.48	46.15	91.34	79.2	84.84	104.69	81.08
	hsa-miR-615-3p	149.94	233.41	196.28	106.19	157.42	188.9	223.84	206.36	175.4	183.12	141.85	181.89	210.35	217.28	273.66	225.77	383.32	158.56	295.47	234.88	214.37	225.62	231.44	268.57	233.85	278.7	184.83	241.98	223.18	238.42	320.14	340.64	253.55	225.22	170.23	219.91	243.54	309.61	245.75	242.72	252.06	218.93	110.58	241.07	310.76	241.23	306.38	219.59
	hsa-miR-500	48.46	49.48	99.27	63.21	157.46	67.74	147.02	145.53	74.38	29.31	66.45	70.2	172.58	103.52	80.51	42.82	63.52	55.47	45.37	59.14	45.8	54.07	48.21	36.48	29.82	60.68	99.82	96.72	69.33	102.95	63.63	58.88	40.67	56.04	51.34	62.58	77.89	82.63	45.72	82.42	59.66	64.16	44.96	55.3	54.81	56.88	40.3	54.14
	hsa-miR-300	720.35	685.49	2627.41	773.15	736.03	1785.84	1935.74	1120.82	596.07	554.08	1062.32	772.33	1256.08	743.63	836.79	738.84	595.63	808.23	1151.51	561.17	488.04	430.21	597.07	574.72	599.67	922.04	1031.38	994.61	487.75	782.03	1284.71	773.95	734.65	432.54	770.25	585.3	533.86	828.95	754.33	632.02	803.86	573.36	504.11	550.85	986.25	852.87	607.07	585.76
	hsa-miR-623	36.28	54.02	93.03	59.56	96.31	84.69	55.5	62.32	82	51.13	56.69	71.35	49.62	85.46	56.84	88.62	73.23	78.5	95.87	77.32	91.77	54.14	68.13	66.27	77.44	85.08	43.04	63.82	84.95	81.1	68.3	75.08	69.21	48.72	69.59	82.98	54.72	121.47	67.55	110.45	98.92	95.83	13.3	110	68.59	83.55	56.47	65.78
	hsa-miR-620	1317.04	692.24	749.32	691.29	896.99	675.48	1061.44	741.13	504.42	633.61	642.48	777.22	1000.84	655.74	688.13	865.74	527.57	804.27	1311.88	773.99	806.91	593.23	716.53	610.11	549	977.27	398.63	1727.26	512.2	697.78	662.28	660.15	978.03	943.53	662.76	713.97	628.94	822.08	1022.18	689.58	902.78	757.88	558.44	843.4	959.96	647.03	945.17	709.13
	hsa-miR-486-5p	309.61	182.97	172.35	116.08	211.37	130.14	175.76	174.03	157.23	195.41	178.04	167.82	177.42	147.37	196.65	247.66	171.28	156.94	252.5	117.85	144.19	160.44	197.79	175.1	108.39	137.58	256.22	146.32	130.64	134.65	274.44	144.05	206.34	222.96	158.34	189.82	202.14	117.02	160.41	118.07	163.59	146.11	156.16	129.45	166.76	157.21	212.27	178.73
	hsa-miR-21*	4.01	11.43	12.81	8	39.13	14.31	12.06	12.08	25.82	4.63	11.1	9.65	23.4	10.91	9.26	16.76	11.3	12.24	11.88	10.25	21.12	4.69	6.5	4.48	14.1	5.82	15.37	4.65	5.36	6.92	5.87	18.45	10.65	12.64	13.03	7.68	14.49	5.57	6.58	6.11	6.88	4.82	25.5	6.29	4.12	33.26	4.68	8.36
	hsa-miR-626	7.28	7.62	14.37	4.36	10.17	13.86	22.55	20.98	10.63	3.86	9.84	41.74	11.88	13.75	16.08	9.22	11.54	8.74	10.83	9.57	19	21.36	6.99	4.66	10.13	15.28	13.65	13.99	14.44	16.31	15.95	8.36	12.33	23.13	10.77	6.57	7.18	13.95	28.66	18.61	12.29	24.5	5.71	20.3	16.11	21.42	8.3	8.45
	hsa-miR-939	3181.63	4347.64	8336.28	3673.27	3934.06	10529.6	8005.8	4519.91	7164.75	3773.11	4537.1	3108.57	6655.84	5822.3	4353.63	6800.78	5562.6	9187.98	2717.72	6238.24	7211.54	4456.01	3924.38	3592.17	5468.37	5594.14	6908.88	2651.56	6043.8	7461.85	4288.64	6424.72	7592.95	2284.58	7046.84	5001.42	4088.73	6616.76	3068.72	4570.63	6488.81	7016.79	3180.08	5849.47	5353.17	6959.06	3444.97	5194.46
	hsa-miR-485-3p	48.24	20.2	44.6	36.21	25.29	38.33	35.45	52.15	23.72	32.99	48.14	41.37	34.86	48.86	37.6	38.9	50.26	37.2	59.75	39.37	34.69	32.42	35.56	31.13	26.27	40.15	49.81	50.34	23.13	59.87	68.62	18.21	45.51	44.24	45.5	36.93	31.21	40.4	38.88	29.77	38.37	39.11	21.81	56.01	41.22	33.38	45.41	41.28
	hsa-miR-197	95.45	68.35	172.66	67.01	96.79	120.34	212.79	143.98	96.7	76.97	155.19	163.05	87.67	100.17	90.64	104.75	123.16	111.92	218.84	181.81	124.02	100.86	95.15	141.46	75.84	99.07	120.35	248.14	88.51	125.68	279.53	68.9	267.47	158.85	81.98	133.27	82.18	216.34	148.82	112.86	86.14	80.27	140.08	104.91	140.19	84.51	175.72	80.08
	hsa-miR-625*	943.06	803.07	671.96	666.9	1175.91	694.71	1462.53	2210.79	1228.38	1564.93	1190.07	425.08	563.15	635.86	980.72	827.02	513.66	584.11	1160.29	314.52	851.4	1234.95	1206.07	888.5	628.31	621.31	1296.41	1426.14	849.37	768.02	2383.33	695.07	555.36	840.62	792.89	843.51	614.67	434.63	658.07	482.67	526.17	698.09	1283.31	557.17	884.66	1023.59	1147.74	931.57
	hsa-miR-130b*	13.25	23.89	31.27	8.74	13.71	34.25	36.38	19.46	22.84	18.03	23.45	24.43	34.7	28.25	16.86	34.59	20.82	28.31	32.38	20.94	14.03	25.88	14.13	18.55	16.21	35.59	29.43	17.94	22.51	28.07	25.08	10.47	27.99	24.33	33.26	29.39	28.59	28.31	26.72	20.78	26.48	26.9	8.5	31.58	50.93	27.83	36	16.83
	hsa-miR-185	132.36	75.33	47.41	110.26	71.96	52.71	47.66	71.32	58.35	42.73	44.43	64.31	64.88	56.01	74.41	94.26	53.53	69.28	81.08	270.48	76.62	47.23	70.71	34.13	59.84	114.54	50.89	82.8	52.49	42.45	34.29	76.48	79.22	164.11	45.65	46.17	90.03	60.44	71.92	68.78	70.02	79.41	13.31	52.14	43.62	106.11	68.73	88.01
	hsa-miR-490-3p	38.05	117.64	193.35	115.48	75.7	169.27	292.17	175.36	208.77	144.29	125.35	216.9	157.05	254.59	122.6	174.61	118.94	219.98	180.42	178.31	150.44	69.17	100.68	95.72	129.65	157.78	173.81	160.11	195.54	167.07	156.18	108.83	188.41	159.58	136.03	110.39	151.14	145.86	102.24	171.52	127.45	133.57	34.41	178.4	118.32	118.9	106.03	91.23
	hsa-miR-29b-2*	7.28	18.7	20.52	10.65	4.11	21.82	10.46	11.05	7.11	13.62	9.83	27.69	13.06	15.94	7.94	19.29	15.62	15.71	9.31	24.11	8.22	4.92	8.35	12.33	23.84	13.85	7.31	20.76	8.69	17.55	9.83	11.19	19.67	6.89	17.99	14.54	11.16	26.58	28.44	26.58	11.03	16.55	8.46	10.65	20.96	13.03	16.36	11.27
	hsa-miR-501-5p	4.79	4.97	24.81	5.18	21.19	12.07	17.16	27.99	9.64	6.49	15.83	39.35	37.82	15.98	7.01	4.83	3.94	8.57	10.42	10.47	6.43	5.32	6	9.08	3.96	7.19	40.24	17.79	11.85	14.27	10.99	4.76	7.3	11.78	5.48	6.53	15.68	13.82	6.67	9.39	10.61	12.6	5.31	6.14	10.2	9.77	6.95	5.76
	hsa-miR-549	248.18	211.47	222.3	147.1	295.19	184.52	205.31	190.81	226.87	199.04	178.11	190.54	175.05	336.84	187.15	254.14	283.61	200.04	486.71	258.15	235.99	141.47	218.74	155.61	181.99	209.37	188.34	309.23	207.75	203.95	199.21	194.81	265.16	207.38	252.51	203.88	252.88	233.99	313.67	179.64	188.18	271.84	217.33	320.63	302.45	203.04	199.29	186.33
	hsa-miR-620	6868.01	6752.73	9322.22	4119.04	4157.36	5874.75	6621.03	3878.35	6698.81	4083.87	5716.85	2793.22	7971.48	5384.26	4089.13	3681.27	3629.04	7734.77	2293.56	5616.18	10197.5	3857.96	3727.69	5926.66	6263.53	5138.19	7293.73	4808.22	7334.75	7385.06	3920.18	3438.35	8869.83	3040.9	12357.4	4125.99	7183.89	7860.09	4589.77	7240.17	11115	8167.06	4265.17	5835.94	7381.82	7752.87	2009.98	4138.14
	hsa-miR-508-3p	123.31	102.18	90.26	157.59	275.73	111.19	115.16	149.12	181.37	173.97	182.25	84.85	60.54	102.18	115.66	120.51	66.63	75.39	110.44	102.71	72.84	159.35	131.5	103.21	89.33	68.08	117.92	90.24	156.7	77.61	181.43	129.56	73.44	125.42	84.68	99.76	127.5	54.89	111.97	105.91	74.94	88.49	96.08	84.49	98.56	113.94	106.44	139.56
	hsa-miR-487b	11.97	18.25	14.64	22.15	39.83	16.05	13.51	26.37	16.18	22.6	28.28	11.92	11.18	12.32	14.42	17.81	6.85	11.04	20.39	14.72	17.1	19.66	22.29	13.01	6.57	15.85	22.54	16.48	19.87	6.61	20.65	26.21	13.46	24.2	12.23	17.43	13.8	8.65	15.61	13.17	15.68	14.61	16.19	12.78	14.43	16.14	15.61	19.85
	hsa-miR-515-3p	3.98	6.2	3.44	8.74	5.36	6.12	13.48	6.88	8.46	14.62	6.96	5.38	6.15	6.41	4.89	27.02	5.7	19.11	6.3	7.5	31.09	6.76	5.68	10.6	7.05	114.52	5.13	6.65	4.58	5.41	10.56	15.89	10.51	3.62	19.79	8.54	6.49	4.19	5.68	14.14	5.5	8.01	14.62	4.42	11.81	3.4	7.03	9.44
	hsa-miR-381	42.02	84.95	73.15	68.12	67.04	69.42	105.4	87.29	66.87	35.76	47.42	84.32	84.27	82.2	53.92	75.47	76.57	61.49	65.2	84.29	51.64	43.75	71.26	45.34	48.95	61.66	58.95	105.43	62.88	72.69	42.41	50.59	43.26	101.61	61.01	43.54	49.52	51.09	60.21	49.48	56.59	59.12	58.15	71.39	51.9	66.01	91.39	58.22
	hsa-miR-222	5.65	32.57	52.68	24.32	112.26	50.9	25.23	115.33	67.95	5.9	24.36	71.96	52.94	42.73	72.02	23.6	67.4	21.02	11.78	7.64	9.75	3.47	13.8	6.18	42.9	5.13	94.85	15.92	8.08	15.2	23.04	21.47	10.82	14.86	50.53	6.38	7.18	9.77	13.25	11.94	6.19	5.09	78.97	7.01	8.41	29.41	9	5.85
	hsa-miR-517c	5.89	9.22	9.77	10.93	5.82	5.87	103.54	11.08	9.64	7.31	6.17	9.64	7.87	13.1	14.24	7.18	13.25	6.59	5.71	7.6	5.39	6.14	4.88	5.28	14.95	5.57	7.31	5.65	7.52	7.2	7.6	5.74	15.44	5.85	6.56	6.69	5.18	7.04	9.54	5.1	6.66	6.81	9.45	7.39	6.34	8.79	8.21	4.77
	hsa-miR-299-3p	11.52	18.44	9.22	22.3	5.57	10.61	16.64	23.49	4.77	15.83	11.56	18.44	12.91	13.21	22.79	11.74	22.25	13.79	20.82	15.34	7.43	6.14	17.98	18.78	19.77	11.09	13.65	26.29	5.15	16.85	4.71	10.71	11.95	12.19	10.56	22.55	12.15	12.51	10.94	10.54	14.52	15.56	15.96	12.84	15.61	9.92	21.7	19.42
	hsa-miR-519d	166.75	128.51	141.74	107.83	112.23	120.19	119.51	137.77	100.49	133.58	146.93	117.28	151.89	127.65	131.08	178.43	205	121.25	152.8	106.44	127.45	129.3	100.55	111.77	148.04	128.12	113.43	162.39	160.33	126.86	187.71	114.67	123.44	119.01	108.73	112.81	140.39	151.43	205.25	138.29	118.9	105.51	227.66	124.33	113.58	114.84	153.14	110.29
	hsa-miR-658	1435.92	2047.63	2730.78	1104.21	1068.85	1526.3	1415.19	735.98	1454.82	1072.64	1903.49	1625.08	3285.19	1759.97	795.49	1374.88	2703.02	1043.5	906.54	1684.5	1816.96	1563.14	900.21	1425.92	1367.73	3113.41	1765.25	898.15	927.79	974.07	777.46	2498.24	1505.95	788.07	1947.68	1623.03	1846.59	2164.01	868.61	1495.54	2230.41	1555.3	1147.38	1479.34	1531.39	1332.8	904.26	894.63
	hsa-miR-198	159.76	193.56	190.97	159.26	151.9	201.74	158.72	136.93	176.6	122.14	215.1	433.45	203.64	181.61	169.03	110.11	277	147.16	212.83	244.98	163.42	146.22	144.28	135.83	171.18	162.7	153.92	164.34	142.03	176.32	140.82	213.22	213.57	219.85	142.66	165.07	173.42	273.88	195.98	229.51	163.6	220.67	116.69	259.41	205.15	172.51	140.15	202.19
	hsa-miR-585	15.98	13.18	19.39	11.78	4.98	25.09	8.81	8.43	6.43	5.37	14.36	44.77	17.87	13.23	4.42	6.89	17.55	12.6	12.53	19.02	11.88	6.11	6.38	9.74	7.46	19.34	13.65	11.94	5.92	8.19	18.39	7.27	19.15	20.82	20.97	12.28	7.6	21.6	17.03	17.38	14.44	16.18	13.49	10.83	14.39	8.34	11.54	14.76
	hsa-miR-423-5p	674.83	462.29	570.06	1002.75	507.63	895.04	436.76	485.65	586.06	669.17	609.33	528.77	567.61	539.22	569.52	541.17	707.06	578.92	613.05	649.87	765.39	944.19	578.37	776.42	600.15	669.05	534.34	588.92	663.93	598.52	703.77	1102.66	528.65	1114.08	502.57	615.79	714.64	742.28	587.47	693.42	552.68	621.77	418.23	725.32	728.8	628.66	548.03	706.07
	hsa-miR-624	8.26	8.48	3.84	12.52	13.37	17.3	20.46	8.29	28.04	7.66	5.7	14.17	5.6	7.68	12.78	5.48	17.56	7.43	10.67	9.13	10.07	5.32	8.47	3.84	48.45	4.58	5.44	6.41	13.1	17.16	9.29	9.61	14.78	4.17	9.99	5.25	9.52	23.5	7.5	10.42	5.63	5.6	52.91	7.39	12.33	7.23	5.54	10.88
	hsa-miR-338-3p	31	72.35	36.66	17.55	16.91	25.47	27.42	55.3	30.18	27.61	39.94	25.6	85.09	24.82	68.51	19.41	17.71	19.49	42.75	60.21	66.78	64.56	71.26	72.9	19.13	65.81	35.12	32.85	55.13	26.28	55.38	54.22	34.04	51.78	10.61	59.5	57.55	64.89	42.12	63.62	75.85	55.84	11.24	73.47	41.63	41.64	30.22	72.14
	hsa-miR-769-5p	9.62	21.55	18.16	13.31	18.19	28.68	16.69	10.23	9.14	19.56	19.48	26.46	11.15	32.27	20.1	22.35	37.88	31.09	23.73	29.32	25.42	15.83	18.7	26.96	41.44	25.62	13.96	33.77	10.09	35.24	19.24	20.42	30.03	8.44	25.29	25.39	22.31	22.83	27.96	34.95	16.62	35.13	25.38	26.65	28.97	23.46	19.76	20.6
	hsa-miR-424*	27.99	45.95	147.46	42.31	46.8	50.52	68.8	49.32	45.85	64.98	41.06	55.85	49.93	131.62	40.7	110.95	175.64	137	64.3	37.37	67.18	47.23	15.44	56.65	87.1	38.34	39.44	40.88	79.72	57.94	26.79	69.17	42.65	60.98	463.11	52.63	30.44	122.32	89.75	93.64	64.38	77.81	145.97	53.55	71.05	40.76	65.65	27.03
	hsa-miR-296-3p	478.24	810.47	776.66	310.09	731.85	1059.39	597.87	443.54	700.75	407.21	651.79	781.31	592.48	607.77	320.01	566.72	802.68	771.68	567.68	607.96	591.28	664.22	341.73	388.35	637.36	660.34	328.37	372.3	665.88	605.46	493.59	572.11	697.64	343.05	834.1	625.52	575.86	790.48	638.1	769.71	649.07	831.77	515.18	574.84	689.59	653.3	409.19	456.02
	hsa-miR-326	206.6	199.38	271.75	100.7	82.37	157.08	188.64	354.69	205.48	313.71	207.94	156.47	168.46	143.87	610.18	186.94	201.08	89.8	127.69	121.42	161.84	213.84	226.19	206.58	237.61	155.35	209.88	166.81	170.79	258.57	437.06	114.75	144.76	148.43	268.13	153.63	203.51	178.48	119.04	155.8	135.62	167.09	410.05	153.64	219.1	178.64	182.36	181.62
	hsa-miR-611	6.43	8.84	9.26	7.22	13.53	20.78	56.14	9.95	21.24	10.16	12.45	16.55	15.34	21.6	15.66	18.63	16.16	20.4	18.39	18.29	25.81	8.48	10.02	19.3	12.24	18.29	11.16	21.08	18.94	33.74	12.72	11.33	30.37	5.27	18.09	25.42	13.8	17.55	22.17	17.1	15.68	18.14	11.67	15.33	27.72	13.14	13.09	16.64
	hsa-miR-30c-1*	53.98	55.34	34.88	52.75	36.08	149.78	55.74	49.08	66.84	43.17	50.03	56.58	44.4	40.7	44.8	53.52	43.13	78.33	130.44	66.25	52.1	42.72	56.12	37.36	42.69	59.02	34.77	58.66	55.64	39.91	68.81	50.72	57.13	50.73	67.33	45.3	44.67	74.71	63.69	61.01	57.59	58.84	44.96	78.33	79.95	44.39	61.02	61.08
	hsa-miR-525-3p	18.29	12.29	9.21	5.87	9.34	15.56	8.49	8.64	5.15	10.68	10.63	8.04	13.05	8.81	6.3	14.97	10.4	8.83	5.49	15.28	13.86	8.48	7.57	10.72	6.54	20.37	11.2	11.94	7.52	9.02	7.24	12.51	11.45	6.01	8.31	7.63	12.6	13.26	16.02	10.96	10.19	15.59	15.78	10.31	10.14	11.27	7.07	16.01
	hsa-miR-551b	1762.16	4097.6	3923.73	2410.52	1613.11	1430.92	2037.18	2771.15	1226.94	2138.97	1423.41	1755.53	5133.1	1317.72	2254.85	1250.16	2141.24	3185.03	3577.4	3228.48	2503.44	1602.86	2039.05	1570.03	1846.84	3731.25	3306.9	5571.74	2158.7	2947.72	2731.74	3379.68	5172.44	1833.43	2770.89	2065.57	2746.98	3301.09	4484.59	3803.66	4076.64	3202.41	4442.94	2011.63	2085.56	2942.3	3588.89	2159.98
	hsa-miR-1180	4.39	6.33	4.01	6.49	6.68	21.71	28.62	7.55	13.38	7.06	5.77	9.47	4.85	13.75	12.56	5.48	47.25	6.48	18.02	7.27	15.56	8.69	18.98	3.75	75.74	2.82	7.21	9.16	3.75	23.77	7.67	7.63	15.06	6.05	7.35	10	7.39	6.26	6.1	14.4	3.55	8.05	65.56	4.94	4.05	29.26	4.02	4.77
	hsa-miR-507	102.08	106	79.88	184.88	222.76	69.28	106.12	149.35	124.72	164.49	182.39	72.59	48.89	74.64	102.26	105.34	62.85	44.96	114.53	70.16	64.37	132.87	134.52	85.8	52.06	83.34	106.22	126.93	121.17	53.42	151.63	107.81	79.58	118.41	62.87	95.95	110.85	49.33	107.62	59.59	73.65	67.66	135.33	69.14	72.56	123.61	100.01	114.28
	hsa-miR-215	41.74	16.86	12.96	177.84	72.67	15.98	25.66	29.06	6.81	30.66	20.32	7.14	16.07	8.2	18.87	4.65	9.83	9.56	28.94	7.6	6.76	18.32	8.38	31.82	13.63	11.21	27.27	29.6	5.92	8.78	20.77	11.13	20.88	159.62	9.05	22.3	16.39	21.6	18.85	12.19	18.56	6.89	25.52	8.1	10.31	24.06	13.74	21.87
	hsa-miR-221	9.16	9.53	11.4	11.6	41.22	17.03	9.09	32.53	26.87	8.94	14.39	19.37	14.57	14.36	5.63	8.56	9.36	5.72	5.49	9.04	6.49	13.86	7.75	10.58	6.07	6.57	37.35	9.7	4	7.81	4.6	9.61	7.16	12.11	19.22	11.64	7.81	7.07	8.15	4.95	7.77	5.94	16.89	9.52	10.43	8	6.42	5.63
	hsa-miR-516b	141.52	78.9	82.65	123.14	105.83	104.52	94.49	71	61.34	76.25	93.45	77.3	67.39	150.69	154.47	52.09	86.8	97.21	119.25	92	73.52	98.61	100.65	73.57	48.06	63.04	100.14	140.46	117.5	76.04	82.65	67.73	47.02	87.97	140.18	70.58	75.78	88.76	121.88	80.86	71.9	79.87	102.23	78.06	83.17	66.24	100.3	154.47
	hsa-miR-26a	34.43	40.45	22.13	22.88	31.01	31.59	32.9	38.99	35.45	34.68	26.55	8.92	27.9	17.6	10.82	71.07	20.77	22.59	55.08	17.01	82.24	97.36	87.97	69.84	74.63	67.67	45.29	44.21	31.91	33.7	30.92	94.47	70.66	43.12	40.08	74.46	60.78	37.79	49.76	28.98	82.87	61.54	20.05	27.99	37.76	77.18	33.46	10.82
	hsa-miR-30b*	2470	3895.18	4662.31	2470.78	2647.24	3704.14	3440.34	2770.8	3078.31	2497.7	3464.71	2580.16	3613.88	3320.5	3079.05	3814.47	3102.38	4783.96	3362.25	4509.64	3559.02	2852.72	2531.01	3323.45	3884.02	4803.58	3626.21	2807.53	3544.91	4712.86	3241.71	4451.06	4402.1	1950.87	5553.41	2855.21	3947.82	4904.83	2784.13	4377.84	5235.66	4384.96	2867.19	3524.32	3939.92	3468.07	2859.79	3079.05
	hsa-miR-200c*	85.81	66.43	77.18	49.79	52.03	60.68	102.81	79.9	41.63	57.72	65.45	121.66	76.95	58.61	74.3	55.56	81.42	65.22	91.69	52.6	51.15	77.67	49.42	78.67	28.32	57.05	85.38	106.87	113.18	88.13	78.35	53.48	56.21	67.94	61.49	72.02	51.69	87.14	74.55	52.14	86.65	56.75	70.61	61.96	65.46	49.28	75.29	74.3
	hsa-miR-200b*	198.14	304.01	317.43	252.52	287.47	283.81	233.47	316.09	292.69	296.33	233.42	464.88	274.06	597.99	231.41	277.6	648.95	270.34	560.83	431.19	348.87	431.18	185.01	187.48	380.43	313.45	339.39	414.47	333.22	380.54	226.53	264.25	260.6	570.53	283.7	280.85	362.09	520.9	547.65	478.92	329.34	326.16	412.05	557.77	320.29	235.23	255.88	231.41
	hsa-miR-744	5.65	17.43	17.07	19.97	26.14	18.22	15.06	9.65	17.05	7.66	21.27	4.83	16.92	11.03	4.5	21.05	13.57	12.5	15.38	9.68	24.53	15.99	13.92	11.26	6.04	13.31	10.17	12.83	11.82	5.06	8.81	40.22	14.08	12.19	17.12	8.63	11.95	13.03	10.03	7.76	15.51	8.41	6.26	13.59	26.47	20.35	26	4.5
	hsa-miR-145*	32.69	39.13	35.88	50.01	44.22	53.66	28.98	58.45	51.83	69.81	43.2	26.28	27.54	27.26	56.58	34	19.73	31.16	32.79	22.86	55.64	49.72	67.94	37.01	28.28	34.34	48.21	38.48	37.5	20.46	56	33.74	27.55	47.54	23.3	37.84	34.01	22.39	17.7	25.98	26.12	32.34	24.22	27.39	29.34	61.25	40.73	56.58
	hsa-miR-634	19396.3	14407.6	2784.76	15247.2	11835.4	18689.3	16233.7	15872.9	16650.3	14591.4	16306	12636.9	4153.3	19676.7	16863	11081.1	11158.1	18251.7	14453.9	17336.5	15385.9	17111.7	14503.5	17074.8	20784	14143.1	14807.6	13175	15951.4	16940.9	16029.6	8189.01	9497.22	14678.7	10797.1	15705.1	15797.8	21617.7	11438.8	19940	10481	18049.1	4134.23	18670	13457.8	13008.4	11108.3	16863
	hsa-miR-190b	10.9	14.37	7.38	9.48	4.92	7.1	3.86	6.59	14.68	10.6	5.8	6.07	11.15	8.12	9.04	5.09	5.44	8.62	36.95	12.84	47.91	36.97	16.04	21.99	6.06	10.1	11.71	32.5	20.75	15.97	69.41	7.33	72.4	6.55	8.2	30.39	4.93	15.46	27.38	12.09	35.46	17.38	10.93	7.02	14.86	8.27	15.37	9.04
	hsa-miR-143*	12.62	8.42	15.93	15.53	10.65	22.58	9.89	11	12.09	9	9.26	15.83	20.39	12.52	13.74	8.35	21.45	14.93	17.69	12.97	10.49	19.88	13.04	14.6	37.32	14.01	10.53	13.97	5.35	29.71	59.17	14.07	26.52	13.93	15.49	10.4	19.97	17.37	21.88	13.33	7.77	13.24	7.88	17.32	5.14	9.28	17.21	13.74
	hsa-miR-23b*	11.4	12.62	11.54	21.27	34.03	23.64	10.77	28.78	53.77	25.81	14.43	51.85	9.95	19.92	21.92	14.9	25.58	20.17	9.48	12.87	13.93	15.75	25.64	20.69	58.28	13.54	19.09	17.11	16.24	27.1	23.56	12.51	23.61	6.12	23.89	18.36	13.01	11.45	7.76	24.15	11.37	20.37	53.96	20.87	19.09	22.85	16.77	21.92
	hsa-miR-135a*	96.07	41.12	33.65	29.33	30.65	36.67	14.45	39.06	44.85	29.41	47.55	54.37	37.39	44.89	41.87	21.69	36.7	37.32	34.91	30.9	26.95	20.56	25.46	22.74	22.8	20.82	48.21	47.61	14.41	28	18.71	31.02	35.12	6.55	42.88	19.62	38.51	42.75	29.82	35.15	31.79	34.71	11.23	41.22	28.9	27.1	36.73	41.87
	hsa-miR-551b*	46.33	67.12	86.01	56.47	95.29	58.42	88.77	75.26	81.94	111.21	64.08	69.06	117.63	62.22	44.96	54.5	52.45	41.59	57.66	52.6	35.49	28.77	38.46	40.7	17.71	31.28	57.64	76.4	44.85	63.59	62.7	36.79	37.92	38.59	163.6	51.19	62.79	38.01	50.98	58.12	38.19	45.09	72.81	39.53	74.45	46.22	42	44.96
	hsa-miR-943	59.98	89.82	113.67	93.81	111.38	103.85	107.29	132.51	126.33	176.32	128.13	70.15	106.39	118.15	106.17	114.13	94.65	112.1	83.95	82.86	137.32	164.02	128.09	119.45	164.07	71.73	144.03	119.35	107.14	191.62	172.01	76.81	101.89	80.63	110.42	106.21	100.94	97.1	101.37	83.7	79.61	139.6	151.74	86	127.94	113.4	134.12	106.17
	hsa-miR-921	2428.09	3424.64	4028.31	2799.86	2113.24	2558.49	3415.95	2913.37	2033.81	2632.99	2458.06	2244.54	3682.68	1916.83	2495.95	2578.53	2204.69	3380.91	2971.6	3339.97	2320.89	2317.53	2520.3	2984.6	2386.48	4561.35	4190.34	4271.39	2085.49	3697.69	3244.3	2788.19	4446.61	2859.07	3836.16	2937.67	2631.6	2874.57	2806.65	2754.97	5055.6	3913.08	3580.1	2019.33	3110.81	2561.39	2578.62	2495.95
	hsa-miR-220b	522.58	374.84	618.45	247.03	478.14	452.98	873.81	590.74	388.48	573.92	664.98	631.76	492.43	549.87	445.97	455.32	262.71	430.5	555.45	839.52	518.19	1514.52	374.76	894.72	433.91	420.58	718.9	493.25	619.56	640.14	838.72	469.16	1557.4	793.14	419.09	841.67	769.95	795.14	803.61	585.15	733.51	347.62	435.55	458.98	441.06	320.64	570.64	445.97
	hsa-miR-30c-2*	2675.3	4968.65	8519.18	3955.93	2913.54	6309.99	3422.36	3482.57	4408.84	2604.14	2864.59	3365.02	7739.1	3782.14	2946.8	4208.96	2572.12	8882.19	4878.9	6677.99	4758.71	3031.37	2500.78	3611.36	5640.39	6984	5970.72	4673.06	3455.21	6702.48	3046.84	4644.34	6997.92	3246.93	6677.03	3836.32	3145.9	5886.96	4154.99	6029.16	7235.49	7681.58	3462.39	3660.89	6323.79	4451.14	2981.62	2946.8
	hsa-miR-550	811.13	832.37	1051.7	901.29	1555.81	969.42	589.4	614.74	877.75	628.67	795.03	853	1011.99	1113.24	1029.82	630.77	1213.09	1148.95	1335.95	1086.67	1028.94	511.79	534.67	695.77	1360.66	931.83	1543.98	1407.28	689.47	1068.73	489.12	937.46	1117.22	954.75	992.64	852.16	576.78	1130.44	1057.51	957.61	761.2	1305.89	460.67	1150.68	1052.39	862.38	798.02	1029.82
	hsa-miR-206	129.93	106.29	78.11	120.08	89.64	85.94	71.44	62.81	44.81	61.21	76.44	85.5	103.29	81.78	74.26	68.72	97.68	93.8	96	81.23	56.83	51.53	64.06	67.57	36.14	99.48	110.79	176.17	47.89	78.86	62.5	143.23	90.74	104.63	95.29	68.16	85.16	117.8	123.13	79	131.23	97.22	65.91	110.59	89.89	93.71	116.24	74.26
	hsa-miR-15b	72.33	80.16	84.71	105.66	105.86	98.9	50.18	69.01	51.72	80.55	36.15	66.78	113.54	84.18	104.3	75.85	72.23	73.1	107.48	212.44	56.11	78.5	63.02	77.85	49.63	69.73	110.67	119.98	86.77	74.82	61.89	92.72	49.71	85.28	85.97	67.19	43.95	60.14	132.63	57.34	93.68	110.7	105.28	94.46	80.58	43.52	111.47	104.3
	hsa-miR-574-5p	2715.46	3073.49	3262.56	2321.73	2499.59	4135.1	2101.93	2283.13	2998.46	1862.59	2138.63	2445.51	2820.75	2471.68	2329.34	2607.01	2795.74	4456.44	2182.05	3515.82	3673.7	2308.5	2238.48	2574.44	2688.63	3944.63	3496.58	3418.78	2906.64	3918.42	2376.99	4445.91	2765.07	2121.5	3828.12	2335.39	2845.79	3925	1608.4	3693.26	4160.52	3833.72	1977.55	2909.51	3554.71	2956.91	1799.17	2329.34
	hsa-miR-506	241.58	201.97	174.08	441.36	208.23	216.79	242.33	299.65	249.34	348.36	358.12	176.64	154.34	228.27	250.92	213.7	117.52	175.6	352.46	140.97	203.49	337.96	286.66	204.06	143.44	130.64	189.92	258.16	298.94	182.24	287.22	216.75	167.95	296.22	181.79	204.77	234.32	266.58	329.78	143.67	167.39	184.49	277.3	247.66	218.5	226.65	230.37	250.92
	hsa-miR-542-3p	90.36	93.9	78.24	179.79	128.82	80.24	77.9	125.62	95.18	148.97	104.88	87.59	69.67	71.97	168.91	80.13	58.22	66.57	82.14	64.1	60	73.36	133.03	120	63.76	64.81	140.95	94.56	81.47	58.86	132.34	82.65	50.33	115.35	98.39	82.29	92.36	34.63	49.24	55.68	56.64	120.49	76.15	74.56	85.96	91.33	147.55	168.91
	hsa-miR-214	91.68	94.02	95.72	170.59	67.86	91.1	60.7	110.9	116.49	98.26	112.38	143.74	121.63	205.12	121.69	131.12	123.93	112.1	178.76	74.92	89.26	81.16	90.71	93.81	73.35	67.22	153.72	87.23	115.77	107.46	78.35	90.32	75.01	148.59	89.34	87.9	88.92	84.96	83.18	71.15	118.29	103.04	113.65	132.85	89.37	89.56	128.06	121.69
	hsa-miR-510	175.29	132.63	139.44	211.63	148.7	169.13	114.87	141.33	118.45	130.94	159.62	134.39	188.79	190.23	176.2	94.29	173.89	175.35	143.01	171.38	197.96	88.88	106.18	110.82	112.75	130.76	140.4	189.63	172.6	222.28	127.56	112.9	115.8	212.59	142.07	113.69	108.26	165.19	142.77	180.99	146.37	185.83	210.26	211.29	197.48	106.22	119.71	176.2
	hsa-miR-361-5p	151.05	123.73	105.59	77.07	94.99	104.43	135.25	118.59	147.67	102.72	121.53	97.89	140.07	113.6	146.35	127.83	85.01	92.28	106.84	112.51	152.92	126.32	97.45	137.1	79.2	150.03	112.19	157	184.18	144.17	177.53	194.39	151.27	102.67	104.14	123.76	198.16	187.59	129.99	119.81	135.95	103.48	108.44	126.22	117.26	146.65	124.2	146.35
	hsa-miR-516a-3p; hsa-miR-516b*	35.3	28.95	35.24	40.36	25.95	24.98	28.59	20.02	26.97	24.82	28.77	20.87	24.95	15.28	38.32	21.69	23.18	31.01	51.65	30.78	57.22	26.44	19.97	32.04	21.31	49.82	18.7	47.14	33.49	31.61	22.87	22.51	42.92	22.49	28.65	38.06	23.55	31.83	43.08	47.53	37.44	31.52	33.49	38.32	35.55	25.4	30.44	38.32
	hsa-miR-124	279.29	93.45	99.67	91.41	79.56	93.15	75.56	91.3	91.91	119.87	107.12	81.69	83.13	114.99	92.93	83.63	76.34	104.07	80.32	70.3	84.51	69.46	110.2	95.44	78.3	62.43	87.72	73.4	130.91	100.78	94.63	101.6	81.57	115.92	75.66	90.55	127.95	125.05	95.22	63.67	169.47	114.35	68.07	89.57	111.82	72.56	96.1	92.93
	hsa-miR-23b	93.96	50.41	33.66	50.06	55.11	34.31	30.33	58.62	30.67	40.36	40.9	37.65	50.06	29.2	16.31	49.1	29.19	40.25	36.35	34.2	44.58	145.11	50.13	28.36	21.27	21.58	56.27	40.9	21.75	35.02	48.31	31.98	63.21	51.1	41.41	39.25	27.44	36.8	33.96	17.08	32.36	46.51	18.83	38.32	35.67	35.36	29.61	16.31
	hsa-miR-499-3p	19.67	24.94	24.52	21.31	39.23	16.5	13.65	25.73	23.43	31.23	32.33	18.31	19.98	27.99	30.61	21.31	13.31	24.06	15.34	16.82	17.07	32.25	21.46	23.62	9.61	18.66	14.86	19.81	23.06	21.51	16.4	22.02	13.18	26.86	22.42	22.84	21.27	11.7	15.68	15.77	18.16	26.55	13.73	21.91	26.71	17.76	24.05	30.61
	hsa-miR-363*	56.22	73.49	25.38	63.73	33.75	21.69	16.2	30.36	21.5	27.69	18.31	30.52	24.8	35.42	74.75	34.87	20.23	50.92	40.1	41.26	22.57	15.99	79.54	22.9	35.78	44.78	27.82	38.33	40.17	8.78	37.59	109.9	48.99	30.19	37.2	33.45	39.6	15.47	17.6	37.97	45.19	36.65	35.42	39.8	30.11	37.51	34.56	74.75
	hsa-miR-106b*	42.83	51.66	22.05	37.73	43.56	49.03	38.59	26.05	31.46	32.9	38.13	57.17	43.55	57.56	44.09	35.69	35.12	52.42	72.03	54.42	51.82	44.85	36.45	41.22	27.87	60.46	41.96	46.4	71.49	62.81	31.66	59.27	49.84	34.62	46.01	65.4	49.97	79.78	58.45	67.31	80.71	74.68	13.24	59.06	51.44	55.79	30.26	44.09
	hsa-miR-612	16.87	13.62	15.7	31.86	23.16	17.08	6.76	22.48	15.61	19.92	22.45	28.25	24.31	28.64	34.03	11.81	18.13	23.52	18.23	23.33	22.65	15.31	21.16	13.73	5.87	16.12	14.24	22.61	32.09	24.92	34.24	20.59	20.03	18.48	21.88	22.38	16.12	31.97	13.08	21.77	22.57	36.19	5.99	26.47	32.09	13.36	17.69	34.03
	hsa-miR-331-5p	18.86	14.15	10.96	10.58	7.47	13	13.7	18.88	5.7	29.44	8.6	13.05	16.17	25.47	28.13	8.86	12.3	14.28	16.5	17.5	18.45	15.83	16.04	19.59	22.83	13.9	11.57	11.55	14.06	21.07	19.32	14.75	9.55	25.97	15.45	19.26	22.15	20.57	20.64	13.68	13.65	15.42	11.73	22.42	19.09	11.71	13.24	28.13
	hsa-miR-590-5p	10.2	12.39	9.74	7.34	42.87	14.14	8	14.89	8.39	21.41	14.82	5.72	5.88	7.85	12.57	19.37	5.46	8.16	14.63	9.76	10.7	15.99	15.28	12.06	5.04	8.13	6.48	11.3	14.37	5.7	6.28	11.21	6.97	20.69	12.07	5.53	9.4	12.87	9.09	9.52	11.71	12.84	6.94	8.79	5.14	8	10.88	12.57
	hsa-miR-106a*	15.19	20.89	17.56	15.7	10.76	17.61	13.51	24.83	20.56	17.47	16.76	16.94	19.96	21.41	37.28	20.41	10.16	16.17	19.16	17.71	27.31	14.93	18.32	23.87	7.53	27.27	20.06	18.5	8.59	12.82	9.67	18.13	15.85	26.21	19.26	24.19	25.56	18.01	11.4	19.84	21.84	15.34	14.28	18.13	13.31	24.06	11.82	37.28
	hsa-miR-518a-3p	459.49	247.8	386.58	378.6	495.08	370.42	282.21	404.96	544.08	349.87	450.89	319.68	300.41	424.84	445.24	293.66	326.74	362.98	550.67	306.11	739.73	492.95	383.71	333.73	621.64	368.2	420.12	324.55	363.51	392.25	535.25	480.56	212.81	612.29	356.01	292.29	291.87	429.62	364.1	411.29	323.78	358.26	295.46	400.57	813.99	379.31	574.72	467.49
	hsa-miR-500*	335.48	142.81	188.17	146.99	120.41	201.8	138.04	234.81	96.25	120.24	139.11	69.94	156.2	89.44	238.04	119.18	110.6	134.94	224.96	115.61	108.57	139.68	145.51	135.41	92.45	224.78	161.7	207.27	149.67	133.93	205	116.8	139.89	246.68	151.01	128.15	161.96	173.04	321	120.35	183.29	166.03	94.56	95.53	159.11	166.78	148.6	242.61
	hsa-miR-615-5p	39.27	65.6	53.62	40.33	32.03	40.72	33.65	47.72	36.82	53.53	44.11	36.89	53.23	43.6	48.09	43.5	33.31	43.24	51.9	36.14	35.26	55.65	37.92	46.85	35.23	33.21	34.86	36.3	46.48	43.42	49.28	48.68	30.22	42.87	47.44	46.28	49.02	61.22	42.18	51.56	62.5	75.67	28.86	50.35	52.26	39.92	38.77	51.05
	hsa-miR-450b-3p	8.27	31.17	20.23	20.94	5.82	21.24	20.41	33.03	14.8	44.62	30	20.77	29.1	21.77	20.29	25.78	15.16	23.31	36.65	33.13	32.71	21.83	22.5	57.7	8.27	28.46	20.63	33.36	28.21	20.68	53.91	29.48	20.49	12.41	31.94	37.21	29.72	20.66	27.66	20.07	35.64	26.31	66.47	22.63	27.74	23.7	30.58	36.02
	hsa-miR-377*	13.35	52.5	48.83	32.96	21.37	81.66	50.93	47.13	22.48	65.49	84.44	69.73	74.91	70.27	52.16	48.16	58.82	65.32	47.69	67.59	69.24	51.18	31.44	83.84	33.94	41.93	53.04	55.65	59.09	72.61	79.71	48.94	54.05	39.91	61.95	105.25	51.13	88.96	65.34	55.1	53.16	58.08	84.7	70.46	72.2	59.31	53.26	52.54
	hsa-miR-631	22.17	48.46	75.87	25.87	45.48	115.9	60.24	64.65	34.7	46.84	60.23	53.98	70.41	67.47	31.83	22.55	51.77	50.56	45.95	40.29	48.16	48	23.36	46.66	30.91	50.37	67.05	40.81	53.65	49.73	23.69	27.01	52.86	23.87	56.65	86.59	43.55	85.82	60.44	45.79	63.75	40.83	30.62	68.71	69.86	46.7	37.03	31.78
	hsa-miR-488	45.79	88.64	134.89	85.24	90.28	41.56	219.15	81.59	154.06	91.06	95.92	51.68	137.41	196.62	84.59	83.76	99.15	126.71	88.5	130.29	91.8	68.25	73.11	79.87	89.96	124.14	92.36	126.26	159.73	138.85	96.39	78.16	93.38	113.6	90.62	97.79	124.85	141.4	129.03	112.09	101.67	102.03	83.05	93.96	117.89	93.89	80.8	98.77
	hsa-miR-675*	140.1	156.64	148.55	161.61	160.34	106.14	239.47	194.5	217.35	144.56	142.93	107.41	138.59	235.46	159.19	105.86	129.49	130.38	225.97	139.73	134.15	109.97	119.86	114.04	118.18	130.5	156.46	174.15	182.45	150.65	180.3	139.24	127.18	142.12	115.3	103.68	121.56	177.9	144.31	131.34	155.46	123.54	92.87	121.03	155.75	147.03	138.43	156.54
	hsa-miR-551a	66.86	113.67	168.15	87.4	89.47	188.9	148.51	149.82	88.3	558.86	189.35	179.48	157.04	103.87	112.78	79.87	128.15	171.92	145.71	115.3	163.76	135.69	218.76	228.87	82.03	161.18	97.22	157.39	215.98	151.73	153.13	169.66	367.5	95.27	174.3	234.78	184.44	181.74	173.2	142.63	192.98	174.43	155.33	162.52	169.44	97.14	157.24	130.62
	hsa-miR-15a	127.93	313.48	390.16	205.53	222.47	387.82	204.38	153.54	153.9	241.28	219.87	249.1	359.38	321.87	227.25	196.86	198.72	274.74	199.67	816.49	208.04	246.05	119.62	274.23	246.48	277.19	210.19	360.55	389.15	252.28	98.12	193.01	139.86	194.05	334.69	374.37	188.59	214.08	380.63	258.35	404.87	309.36	283.62	359.86	338.47	179.61	274.29	252.37
[truncated: 3 more columns]

## Sheet: Table S2
	Table S2: Gene mutation profile of CDH1, PTEN, PIK3CA, and TP53 and promoter hypermethylation status of E-cadherin of human breast cancer cell lines.
	Cell lines	Genes status
		CDH1	PTEN	PIK3CA	TP53	E-cadherin methylation status
	HCC38	WT	WT	WT	p.R273L. (homo)	Not methylated
	HCC70	WT	p.L89X (homo)	WT	p.R248G. (homo)	Not methylated
	HCC202	WT	WT	WT	p.T284RfsX21 (homo)	Not methylated
	HCC1143	WT	WT	WT	p.R248Q (homo)	Not methylated
	HCC1395	WT	p.0 (homo)	WT	nd	Methylated
	HCC1419*	WT	WT	WT	p.A74HfsX47 (hetero); p.Y220S (hetero)	Not methylated
	HCC1500*	WT	WT	WT	nd	Not methylated
	HCC1569	WT	p.G268DfsX126 (hetero)	WT	p.S227S. (hetero) p.E294X. (hetero),	Not methylated
	HCC1806	WT	WT	WT	p.T256KfsX90 (homo)	Methylated
	HCC1954	WT	WT	p.H1047R (hetero)	p.T163C (homo)	Not methylated
	homo = homozygous, hetero = heterozygous, WT = wild type, M = mutant, nd = not determined.
	* Cell lines are not reliably called compound mutant for TP53 gene.

## Sheet: Table S3
	Table S3: Spearman correlation between miRNA expression levels measured by qRT-PCR and LNA-technology based microarray in subset of ER-positive and ER-negative cell lines (n=4 each)
	MicroRNA IDs*	miRNA expression levels	ER-positive cell lines								ER-negative cell lines
			MCF-7		CAMA-1		ZR75-1+E2£		T47D		MDA-MB-231		MDA-MB-435s		EVSA-T		SK-BR-3		Spearman Correaltion
			qRT-PCR	Array	qRT-PCR	Array	qRT-PCR	Array	qRT-PCR	Array	qRT-PCR	Array	qRT-PCR	Array	qRT-PCR	Array	qRT-PCR	Array	Rs	p-value
	hsa-miR-130a	High in minor cluster (mainly comprised of ER-negative cell lines)	0.00550663	5.88	0.00929316	5.28	0.342787	5.23	8.4584	40.42	1.98671	27.29	0.933282	9.38	0.00530065	13.85	2.05678	18.6	0.7	0.05
	hsa-miR-222		0.376044	29.41	0.145993	11.94	0.00122668	8.41	0.0488321	5.09	22.5331	67.95	5.47923	32.6	0.000189433	42.9	0.132492	5.9	0.48	0.2
	hsa-miR-29a		1.76603	32.85	2.00766	6.7	2.94959	39.84	1.49021	17.74	31.0283	216.42	51.8227	136.39	1.08336	17.4	14.0794	70.69	0.84	0.027
	hsa-miR-23a		0.0865078	24.66	0.321742	11.59	0.108741	11.21	0.147009	10.52	0.300196	41.31	0.148031	38.33	0.0639893	19.88	0.385279	22.55	0.119763	0.7
	hsa-miR-24		16.1572	31.15	18.7537	19.11	11.5043	20.18	54.914	44.48	30.255	48.41	14.7138	44.69	8.68847	17.07	36.7355	45.91	0.62	0.1
	hsa-miR-27a		2.47853	5.01	6.60925	4.98	3.05143	5.23	4.09677	5.65	11.7492	22.22	7.59204	11.37	1.80812	4.38	8.72096	11.2	0.83	0.027
	hsa-miR-22		0.240456	29.6	0.271467	6.47	0.451828	27.3	0.965164	14.54	0.828657	47.12	0.211517	36.76	0.0220794	15.62	0.992299	20.45	-0.09	0.79
	hsa-miR-100		0.128377	4.81	0.474165	4.2	0.0752827	5.8	1.17565	5.76	34.3791	74.61	1.89666	38.6	0.339966	5.31	0.866614	5.31	0.55	0.14
	hsa-miR-125b		0.147153	42.69	0.489841	35.65	0.0549927	35.61	1.46448	50.36	11.7973	133.88	0.972914	66.8	0.327686	43.27	1.32904	64.24	0.83	0.03
	hsa-miR-221		0.977507	8	0.277812	4.95	0	10.43	0.0891377	5.94	27.3256	26.87	4.17617	13.54	0	6.07	0.0765305	8.94	0.4	0.29
	hsa-miR-155	High in major cluster (mainly comprised of ER-positive cell lines)	0.00228054	68.38	0.00157393	137.08	0.0026933	60.88	0.00281742	34.13	0.000296145	44.07	0.336479	54.06	0.00137972	143.98	0.00369193	35.09	-0.445815	0.25
	hsa-miR-26b		10.3113	445.49	8.17463	470.09	5.08467	20.01	10.3471	255.35	3.92082	144.68	3.36628	188.54	5.24577	671.79	13.0969	219.9	0.43	0.25
	hsa-miR-141		0.731263	256.37	0.608556	127.82	8.44713	177.2	0.195259	54.28	0.00132799	3.81	0.00030339	6.1	0.407102	222.56	2.2091	332.88	0.785714	0.037
	hsa-miR-200c		43.0043	145.13	26.1985	136.42	139.722	111.59	24.9577	81.13	0.0497697	44.05	0.000893286	26.5	15.6861	176.67	114.675	187.5	0.595238	0.11
	hsa-miR-196a		0.0102666	12.57	2.04075	26.03	0.477675	28.86	4.40488	26.83	0.0105187	12.22	0.137652	8.27	1.02038	51.28	0.117367	16.19	0.658694	0.08
	hsa-miR-29c		0.0242366	3.65	0.153715	7.68	0.544624	7.77	0.260316	6.25	0.334096	7.74	0.273258	5.62	0.0528605	11.04	0.495973	21.02	0.5	0.18
	hsa-miR-93		3.40448	94.72	2.43249	38.83	2.13974	80.78	2.20753	42.51	2.31729	19.75	0.344467	19.72	1.44637	71.66	4.17691	31.54	0.142857	0.7
	hsa-miR-191		9.07919	68.18	26.6777	47.43	44.0956	27.16	29.1933	68.48	6.09474	25.6	2.90304	25.55	8.15432	52.71	34.9583	81.44	0.571429	0.128
	hsa-miR-26a		1.94462	77.18	4.64117	28.98	4.0826	37.76	3.84901	61.54	1.65231	35.45	1.47886	37.48	1.85895	74.63	4.73869	34.68	-0.380952	0.3
	hsa-miR-182		2.53557	14.68	5.19566	20.78	2.4492	18.65	2.23041	10.32	0.244399	5.85	0.472147	22.65	0.794053	8.26	7.50217	26.03	0.62	0.1
	* ID = Indentities													Average positive correlation in ER-positive cell lines					0.527976
	£ Cell line was cultured in the presence of estradiol													Average positive correlation in ER-negative cell lines					0.347716

## Sheet: Table S4A and S4B
	Table S4A: Differentially expressed miRNAs between ER-positive and ER-negative human breast cancer cell lines.								Table S4B: Thirty-seven miRNAs commonly present between cell lines and Cimino et al data sets and 6 overlaping miRNAs between cell lines and primary tumors.
	No	¥FDR	Permutation p-value	Geom mean of intensities in ER-negative cell lines	Geom mean of intensities in ER-positive cell lines	Fold-change	MicroRNA IDs*		MicroRNA IDs*	¥FDR	Permutation p-value	Geom mean of intensities in ER- tumors	Geom mean of intensities in ER+ tumors	Fold-change
	1	1e-07	1e-07	0.7	2.02	0.35	hsa-miR-190b		hsa-miR-196a
	2	0.00663	1e-07	1.44	0.48	2.97	hsa-miR-222		hsa-miR-106b
	3	0.011	0.0002	0.87	1.33	0.65	hsa-miR-92b		hsa-miR-93
	4	0.011	0.0003	0.79	1.6	0.49	hsa-miR-191		hsa-miR-141	0.0259	0.00154	810.74	1462.25	0.55
	5	0.0232	0.0004	0.83	1.46	0.57	hsa-miR-93		hsa-miR-96
	6	0.0232	0.0005	0.86	1.37	0.63	hsa-miR-106b		hsa-miR-182
	7	0.0249	0.0007	0.83	1.45	0.57	hsa-miR-26a		hsa-miR-200a
	8	0.0401	0.0008	0.9	1.24	0.73	hsa-miR-586		hsa-miR-200c
	9	0.042	0.0009	1.09	0.85	1.28	hsa-miR-516a-5p		hsa-miR-331-3p
	10	0.0551	0.0011	0.93	1.17	0.79	hsa-miR-615-3p		hsa-miR-769-5p
	11	0.0371	0.0012	0.89	1.26	0.71	hsa-miR-342-5p		hsa-miR-192	0.0792	0.0171215	30.2	21.66	1.39
	12	0.042	0.0014	1.18	0.72	1.65	hsa-miR-125b		hsa-miR-197	0.0831	0.0202252	79.19	58.37	1.36
	13	0.0434	0.0017	0.88	1.3	0.67	hsa-miR-567		hsa-miR-20a
	14	0.042	0.0019	0.81	1.52	0.53	hsa-miR-492		hsa-miR-532-3p	0.0371	0.0060207	12.18	8.88	1.37
	15	0.042	0.002	0.86	1.34	0.65	hsa-miR-192		hsa-miR-361-3p
	16	0.0434	0.0022	0.91	1.2	0.76	hsa-miR-96		hsa-miR-342-5p
	17	0.0434	0.0024	0.9	1.23	0.73	hsa-miR-516a-3p; hsa-miR-516b*		hsa-miR-625
	18	0.0434	0.003	0.85	1.37	0.62	hsa-miR-182		hsa-miR-203
	19	0.0511	0.003	1.16	0.74	1.58	hsa-miR-27a		hsa-miR-622
	20	0.0551	0.0033	0.89	1.25	0.71	hsa-miR-20b*		hsa-miR-26a	0.0319	0.0043103	859.79	1164.07	0.74
	21	0.0645	0.0036	1.09	0.84	1.29	hsa-miR-891a		hsa-miR-338-3p
	22	0.0551	0.0039	1.2	0.69	1.73	hsa-miR-31		hsa-miR-29c	0.00601	0.0001624	885.23	1440.53	0.61
	23	0.0645	0.0041	0.92	1.18	0.78	hsa-miR-518f*		hsa-miR-148b	0.0259	0.0020968	36.61	53.36	0.69
	24	0.0645	0.0042	0.89	1.25	0.71	hsa-miR-769-3p		hsa-miR-361-5p
	25	0.0645	0.0042	1.13	0.78	1.45	hsa-miR-30c		hsa-miR-30c
	26	0.0645	0.0043	0.9	1.22	0.74	hsa-miR-220b		hsa-miR-193a-3p	0.0414	0.0078411	56.82	97.83	0.58
	27	0.0604	0.0044	0.88	1.29	0.68	hsa-miR-122		hsa-miR-21*	0.0287	0.0031009	33.18	55.34	0.6
	28	0.0604	0.0046	0.69	2.09	0.33	hsa-miR-141		hsa-miR-222
	29	0.0645	0.0052	0.86	1.34	0.65	hsa-miR-331-3p		hsa-miR-27a
	30	0.0645	0.0055	1.19	0.7	1.69	hsa-miR-23a		hsa-miR-23a
	31	0.0645	0.0058	1.16	0.75	1.55	hsa-miR-221		hsa-miR-551b
	32	0.0747	0.0072	0.85	1.38	0.62	hsa-miR-29c		hsa-miR-125b
	33	0.0956	0.0076	0.92	1.19	0.77	hsa-miR-106b*		hsa-miR-100
	34	0.124	0.0077	1.06	0.88	1.21	hsa-miR-600		hsa-miR-381
	35	0.0749	0.0079	1.27	0.62	2.04	hsa-miR-100		hsa-miR-29a
	36	0.0811	0.0081	0.89	1.26	0.71	hsa-miR-29b-1*		hsa-miR-31
	37	0.0986	0.0083	0.91	1.22	0.75	hsa-miR-524-5p		hsa-miR-221
	38	0.104	0.0094	0.91	1.2	0.76	hsa-miR-197		Note: Six miRNAs showing overlaping differential expression between cell lines and primary tumors are made bold.
	39	0.0899	0.0098	0.85	1.39	0.61	hsa-miR-196a
	40	0.108	0.0099	0.92	1.19	0.77	hsa-miR-625
	41	0.0956	0.0107	0.88	1.28	0.69	hsa-miR-148b
	42	0.142	0.0109	0.95	1.11	0.85	hsa-miR-361-5p
	43	0.108	0.0128	0.9	1.24	0.72	hsa-miR-661
	44	0.104	0.0133	0.86	1.36	0.63	hsa-miR-193a-3p
	45	0.128	0.0147	0.92	1.19	0.77	hsa-miR-603
	46	0.134	0.0162	0.9	1.25	0.72	hsa-miR-936
	47	0.119	0.0163	0.88	1.29	0.69	hsa-miR-338-3p
	48	0.124	0.0166	1.14	0.77	1.49	hsa-miR-21*
	49	0.14	0.0166	0.93	1.16	0.8	hsa-miR-187*
	50	0.134	0.0169	0.92	1.19	0.77	hsa-miR-608
	51	0.162	0.0189	1.06	0.89	1.2	hsa-miR-381
	52	0.142	0.0194	1.14	0.77	1.47	hsa-let-7f-1*
	53	0.125	0.0201	1.25	0.64	1.97	hsa-miR-29a
	54	0.151	0.0232	0.91	1.22	0.74	hsa-miR-23a*
	55	0.14	0.0235	0.89	1.27	0.69	hsa-miR-329
	56	0.205	0.0245	0.94	1.12	0.84	hsa-miR-99b*
	57	0.145	0.025	1.13	0.79	1.44	hsa-miR-493*
	58	0.215	0.0252	1.05	0.91	1.16	hsa-miR-18b*
	59	0.198	0.0269	1.07	0.87	1.23	hsa-miR-602
	60	0.186	0.028	1.09	0.84	1.3	hsa-miR-432
	61	0.191	0.0299	0.92	1.18	0.78	hsa-miR-551b
	62	0.19	0.03	0.92	1.19	0.77	hsa-miR-769-5p
	63	0.184	0.0301	1.16	0.75	1.55	hsa-miR-532-3p
	64	0.203	0.0304	0.93	1.16	0.8	hsa-miR-610
	65	0.178	0.0314	0.87	1.32	0.66	hsa-miR-200c
	66	0.208	0.0314	0.94	1.12	0.84	hsa-miR-138-1*
	67	0.208	0.0319	1.07	0.88	1.22	hsa-miR-629*
	68	0.184	0.0325	0.85	1.39	0.61	hsa-miR-885-3p
	69	0.198	0.0341	0.91	1.21	0.75	hsa-miR-450b-3p
	70	0.227	0.0349	0.95	1.12	0.85	hsa-miR-620
	71	0.227	0.0352	0.93	1.15	0.81	hsa-miR-16-1*
	72	0.246	0.0354	1.05	0.91	1.16	hsa-miR-497*
	73	0.208	0.0358	0.93	1.17	0.79	hsa-miR-551a
	74	0.208	0.0364	0.92	1.18	0.78	hsa-miR-622
	75	0.215	0.0404	0.9	1.24	0.72	hsa-miR-135a
	76	0.203	0.0408	0.85	1.39	0.61	hsa-miR-200a
	77	0.227	0.0424	0.93	1.15	0.81	hsa-miR-20a
	78	0.246	0.0428	0.94	1.14	0.82	hsa-miR-361-3p
	79	0.215	0.0445	0.91	1.22	0.75	hsa-miR-203
	¥FDR = False discovery rate
	* ID = Indentities

## Sheet: Table S5
	Table S5: Differentially expressed miRNAs between miRNAs expression derived two clusters of human breast cancer cell lines.
	No	¥FDR	Permutation p-value	Geom mean of intensities in Major Cluster	Geom mean of intensities in Minor Cluster	Fold-change	MicroRNA IDs*
	1	1e-07	1e-07	0.62	2.5	0.25	hsa-miR-100
	2	1e-07	1e-07	0.61	2.61	0.23	hsa-miR-222
	3	1e-07	1e-07	1.95	0.27	7.11	hsa-miR-141
	4	1.03e-05	1e-07	0.72	1.83	0.39	hsa-miR-532-3p
	5	4.96e-05	1e-07	0.79	1.59	0.5	hsa-miR-221
	6	0.000145	1e-07	1.24	0.7	1.78	hsa-miR-522
	7	0.000231	1e-07	0.76	1.69	0.45	hsa-miR-23a
	8	0.000231	1e-07	1.21	0.69	1.74	hsa-miR-122
	9	0.000231	1e-07	0.84	1.35	0.62	hsa-miR-500
	10	0.000231	1e-07	1.31	0.61	2.16	hsa-miR-200c
	11	0.000248	1e-07	1.2	0.71	1.7	hsa-miR-661
	12	0.00032	1e-07	0.68	2.09	0.32	hsa-miR-29a
	13	0.000473	1e-07	1.33	0.57	2.31	hsa-miR-190b
	14	0.000807	1e-07	0.89	1.27	0.7	hsa-miR-891a
	15	0.000807	1e-07	1.3	0.6	2.15	hsa-miR-492
	16	0.000807	1e-07	0.8	1.52	0.52	hsa-miR-501-5p
	17	0.000838	1e-07	1.32	0.6	2.22	hsa-miR-26b
	18	0.000993	1e-07	0.81	1.5	0.54	hsa-miR-22
	19	0.000684	0.0001	0.8	1.48	0.54	hsa-miR-125b
	20	0.00078	0.0001	1.17	0.75	1.57	hsa-miR-92b
	21	0.00078	0.0001	0.75	1.67	0.45	hsa-miR-30a
	22	0.000807	0.0001	1.39	0.58	2.41	hsa-miR-200a
	23	0.00312	0.0001	0.87	1.28	0.68	hsa-miR-412
	24	0.0035	0.0002	1.31	0.63	2.07	hsa-miR-575
	25	0.00468	0.0002	1.12	0.79	1.42	hsa-miR-516a-3p; hsa-miR-516b*
	26	0.00265	0.0003	1.27	0.65	1.94	hsa-miR-196a
	27	0.00346	0.0003	1.17	0.76	1.55	hsa-miR-101
	28	0.00265	0.0004	1.16	0.74	1.56	hsa-miR-422a
	29	0.00446	0.0004	1.25	0.66	1.9	hsa-miR-191
	30	0.00504	0.0004	1.44	0.53	2.7	hsa-miR-640
	31	0.0062	0.0004	1.23	0.68	1.81	hsa-miR-193a-3p
	32	0.013	0.0004	0.85	1.31	0.65	hsa-miR-517c
	33	0.00483	0.0005	1.2	0.69	1.74	hsa-miR-93
	34	0.00768	0.0005	1.13	0.83	1.35	hsa-miR-502-5p
	35	0.00504	0.0007	0.63	2.37	0.27	hsa-miR-886-3p
	36	0.00504	0.0007	0.84	1.41	0.6	hsa-miR-27a
	37	0.00673	0.0008	0.84	1.39	0.6	hsa-miR-493*
	38	0.00691	0.0008	1.15	0.78	1.47	hsa-miR-769-3p
	39	0.00625	0.0009	0.81	1.5	0.54	hsa-miR-31
	40	0.00772	0.0009	1.2	0.71	1.7	hsa-miR-26a
	41	0.0101	0.001	1.13	0.81	1.39	hsa-miR-342-5p
	42	0.0201	0.0012	1.1	0.82	1.34	hsa-miR-361-3p
	43	0.0338	0.0012	0.93	1.15	0.81	hsa-miR-600
	44	0.0141	0.0014	1.29	0.68	1.91	hsa-miR-200b
	45	0.00786	0.0018	0.76	1.75	0.44	hsa-miR-130a
	46	0.0141	0.002	0.89	1.26	0.71	hsa-miR-520c-3p
	47	0.0143	0.002	0.86	1.29	0.67	hsa-miR-30c
	48	0.015	0.0023	1.13	0.78	1.44	hsa-miR-769-5p
	49	0.021	0.0026	0.85	1.36	0.62	hsa-miR-21*
	50	0.0259	0.0029	0.88	1.2	0.74	hsa-miR-300
	51	0.02	0.0033	1.14	0.79	1.46	hsa-miR-29b-1*
	52	0.0203	0.0033	0.79	1.56	0.51	hsa-miR-135b*
	53	0.02	0.0037	1.19	0.71	1.69	hsa-miR-29c
	54	0.0429	0.004	0.92	1.13	0.81	hsa-miR-381
	55	0.0401	0.0048	0.9	1.19	0.75	hsa-miR-132*
	56	0.044	0.005	0.92	1.14	0.81	hsa-miR-214
	57	0.0329	0.0051	0.84	1.36	0.62	hsa-miR-24
	58	0.0401	0.0055	0.92	1.22	0.75	hsa-let-7b*
	59	0.044	0.0062	1.13	0.8	1.4	hsa-miR-23a*
	60	0.0381	0.0065	1.24	0.68	1.81	hsa-miR-155
	61	0.044	0.0069	1.11	0.84	1.32	hsa-miR-525-3p
	62	0.0429	0.0071	0.65	2.31	0.28	hsa-miR-886-5p
	63	0.0429	0.0073	1.15	0.76	1.51	hsa-miR-182
	64	0.0763	0.008	1.07	0.9	1.19	hsa-miR-30b*
	65	0.0588	0.0082	1.07	0.86	1.25	hsa-miR-96
	66	0.0525	0.0083	1.09	0.84	1.3	hsa-miR-576-3p
	67	0.0588	0.009	0.93	1.25	0.74	hsa-miR-551b*
	68	0.052	0.0098	1.12	0.82	1.36	hsa-miR-622
	69	0.0838	0.0101	0.95	1.12	0.85	hsa-miR-933
	70	0.0619	0.0103	1.17	0.73	1.6	hsa-miR-487a
	71	0.0588	0.0107	1.16	0.78	1.48	hsa-miR-331-3p
	72	0.0758	0.0108	1.08	0.85	1.27	hsa-miR-519e-star
	73	0.085	0.0111	0.94	1.11	0.85	hsa-miR-675*
	74	0.0588	0.0118	1.15	0.79	1.46	hsa-miR-382
	75	0.0588	0.0118	1.11	0.79	1.4	hsa-miR-106b
	76	0.0674	0.0118	1.1	0.84	1.32	hsa-miR-365
	77	0.0588	0.0119	1.1	0.81	1.36	hsa-miR-30e
	78	0.064	0.012	1.11	0.82	1.35	hsa-miR-493
	79	0.101	0.0123	1.05	0.9	1.17	hsa-miR-361-5p
	80	0.0708	0.0131	1.11	0.81	1.37	hsa-miR-450b-3p
	81	0.0805	0.0136	1.08	0.87	1.25	hsa-miR-34a
	82	0.0838	0.0147	0.88	1.25	0.71	hsa-miR-645
	83	0.0818	0.0151	0.89	1.23	0.72	hsa-miR-27a*
	84	0.0751	0.0153	1.1	0.84	1.31	hsa-miR-888*
	85	0.0816	0.0159	1.1	0.84	1.31	hsa-miR-20b*
	86	0.085	0.017	1.08	0.85	1.27	hsa-miR-625
	87	0.0708	0.0174	1.14	0.78	1.45	hsa-miR-329
	88	0.0763	0.0174	0.91	1.21	0.75	hsa-miR-379
	89	0.107	0.0191	0.96	1.15	0.83	hsa-miR-890
	90	0.101	0.0215	0.92	1.17	0.79	hsa-miR-371-3p
	91	0.132	0.0236	1.05	0.9	1.17	hsa-miR-297
	92	0.117	0.0251	1.08	0.87	1.25	hsa-miR-106b*
	93	0.0999	0.0259	1.13	0.81	1.4	hsa-miR-363*
	94	0.114	0.0262	1.1	0.87	1.27	hsa-miR-608
	95	0.115	0.0264	0.91	1.18	0.77	hsa-miR-221*
	96	0.114	0.0266	0.92	1.16	0.8	hsa-miR-877*
	97	0.108	0.0267	0.93	1.2	0.78	hsa-miR-944
	98	0.138	0.0279	1.05	0.88	1.19	hsa-miR-184
	99	0.15	0.0289	0.94	1.12	0.84	hsa-let-7c
	100	0.137	0.0299	1.06	0.89	1.18	hsa-miR-99b*
	101	0.126	0.0317	1.08	0.85	1.26	hsa-miR-551a
	102	0.115	0.0318	1.11	0.82	1.35	hsa-miR-29b-2*
	103	0.152	0.0326	1.05	0.9	1.17	hsa-miR-615-3p
	104	0.152	0.0333	1.09	0.91	1.2	hsa-miR-30c-1*
	105	0.137	0.0353	1.08	0.87	1.25	hsa-miR-34b
	106	0.162	0.0353	0.94	1.11	0.85	hsa-miR-383
	107	0.162	0.0367	0.94	1.11	0.84	hsa-miR-296-5p
	108	0.143	0.0384	1.08	0.82	1.31	hsa-miR-552
	109	0.162	0.0386	0.95	1.12	0.85	hsa-miR-183*
	110	0.18	0.0397	0.94	1.1	0.86	hsa-miR-516a-5p
	111	0.137	0.0405	1.11	0.83	1.35	hsa-miR-203
	112	0.152	0.0419	1.08	0.86	1.26	hsa-miR-551b
	113	0.143	0.0424	1.1	0.84	1.31	hsa-miR-181d
	miRNAs with a fold change > 1.5 in Major and Minor clusters are made bold
	¥FDR = False discovery rate
	* ID = Indentities

## Sheet: Table S6
	Table S6: Comparison of the differentially expressed miRNAs between two miRNA clusters and ER status of human breast cancer cell lines.
	No.	Commonly expressed miRNA between ER status and two clusters of cell lines	miRNAs unique to two clusters	miRNAs unique to ER status
	1	hsa-miR-100	hsa-miR-522	hsa-miR-586
	2	hsa-miR-222	hsa-miR-500	hsa-miR-567
	3	hsa-miR-141	hsa-miR-501-5p	hsa-miR-192
	4	hsa-miR-532-3p	hsa-miR-26b	hsa-miR-518f*
	5	hsa-miR-221	hsa-miR-22	hsa-miR-220b
	6	hsa-miR-23a	hsa-miR-30a	hsa-miR-524-5p
	7	hsa-miR-122	hsa-miR-412	hsa-miR-197
	8	hsa-miR-200c	hsa-miR-575	hsa-miR-148b
	9	hsa-miR-661	hsa-miR-101	hsa-miR-603
	10	hsa-miR-29a	hsa-miR-422a	hsa-miR-936
	11	hsa-miR-190b	hsa-miR-640	hsa-miR-338-3p
	12	hsa-miR-891a	hsa-miR-517c	hsa-miR-187*
	13	hsa-miR-492	hsa-miR-502-5p	hsa-let-7f-1*
	14	hsa-miR-125b	hsa-miR-886-3p	hsa-miR-18b*
	15	hsa-miR-92b	hsa-miR-200b	hsa-miR-602
	16	hsa-miR-200a	hsa-miR-130a	hsa-miR-432
	17	hsa-miR-516a-3p; hsa-miR-516b*	hsa-miR-520c-3p	hsa-miR-610
	18	hsa-miR-196a	hsa-miR-300	hsa-miR-138-1*
	19	hsa-miR-191	hsa-miR-135b*	hsa-miR-629*
	20	hsa-miR-193a-3p	hsa-miR-132*	hsa-miR-885-3p
	21	hsa-miR-93	hsa-miR-214	hsa-miR-620
	22	hsa-miR-27a	hsa-miR-24	hsa-miR-16-1*
	23	hsa-miR-493*	hsa-let-7b*	hsa-miR-497*
	24	hsa-miR-769-3p	hsa-miR-155	hsa-miR-135a
	25	hsa-miR-31	hsa-miR-525-3p	hsa-miR-20a
	26	hsa-miR-26a	hsa-miR-886-5p
	27	hsa-miR-342-5p	hsa-miR-30b*
	28	hsa-miR-361-3p	hsa-miR-576-3p
	29	hsa-miR-600	hsa-miR-551b*
	30	hsa-miR-30c	hsa-miR-933
	31	hsa-miR-769-5p	hsa-miR-487a
	32	hsa-miR-21*	hsa-miR-519e*
	33	hsa-miR-29b-1*	hsa-miR-675*
	34	hsa-miR-29c	hsa-miR-382
	35	hsa-miR-381	hsa-miR-365
	36	hsa-miR-23a*	hsa-miR-30e
	37	hsa-miR-182	hsa-miR-493
	38	hsa-miR-96	hsa-miR-34a
	39	hsa-miR-622	hsa-miR-645
	40	hsa-miR-331-3p	hsa-miR-27a*
	41	hsa-miR-106b	hsa-miR-888*
	42	hsa-miR-361-5p	hsa-miR-379
	43	hsa-miR-450b-3p	hsa-miR-890
	44	hsa-miR-20b*	hsa-miR-371-3p
	45	hsa-miR-625	hsa-miR-297
	46	hsa-miR-329	hsa-miR-363*
	47	hsa-miR-106b*	hsa-miR-221*
	48	hsa-miR-608	hsa-miR-877*
	49	hsa-miR-99b*	hsa-miR-944
	50	hsa-miR-551a	hsa-miR-184
	51	hsa-miR-615-3p	hsa-let-7c
	52	hsa-miR-516a-5p	hsa-miR-29b-2*
	53	hsa-miR-203	hsa-miR-30c-1*
	54	hsa-miR-551b	hsa-miR-34b
	55		hsa-miR-383
	56		hsa-miR-296-5p
	57		hsa-miR-552
	58		hsa-miR-183*
	59		hsa-miR-181d

## Sheet: Tabel S7
	Table S7: Comparison of the differentially expressed miRNAs between mRNA derived luminal- and ER-negative/basal-groups and ER status of human breast cancer cell lines.
	No.	Commonly expressed miRNAs between luminal- and ER-negative/basal group and ER status	miRNAs unique to luminal- and ER-negative/basal group	miRNAs unique to ER status
	1	hsa-miR-222	hsa-miR-30a	hsa-miR-567
	2	hsa-miR-31	hsa-miR-522	hsa-miR-192
	3	hsa-miR-532-3p	hsa-miR-551b*	hsa-miR-518f*
	4	hsa-miR-92b	hsa-miR-944	hsa-miR-29b-1*
	5	hsa-miR-23a	hsa-miR-24	hsa-miR-524-5p
	6	hsa-miR-221	hsa-miR-517c	hsa-miR-197
	7	hsa-miR-190b	hsa-miR-575	hsa-miR-148b
	8	hsa-miR-100	hsa-miR-502-5p	hsa-miR-187*
	9	hsa-miR-141	hsa-miR-422a	hsa-miR-99b*
	10	hsa-miR-29a	hsa-miR-500	hsa-miR-18b*
	11	hsa-miR-615-3p	hsa-miR-487a	hsa-miR-602
	12	hsa-miR-361-3p	hsa-miR-214	hsa-miR-432
	13	hsa-miR-661	hsa-miR-640	hsa-miR-551b
	14	hsa-miR-492	hsa-miR-132*	hsa-miR-610
	15	hsa-miR-122	hsa-miR-147	hsa-miR-138-1*
	16	hsa-miR-125b	hsa-miR-26b	hsa-miR-620
	17	hsa-miR-191	hsa-miR-623	hsa-miR-16-1*
	18	hsa-miR-196a	hsa-let-7b*	hsa-miR-497*
	19	hsa-miR-891a	hsa-miR-22	hsa-miR-135a
	20	hsa-miR-516a-3p; hsa-miR-516b*	hsa-miR-135b*	hsa-miR-20a
	21	hsa-miR-338-3p	hsa-miR-423-5p
	22	hsa-miR-27a	hsa-miR-34b
	23	hsa-miR-29c	hsa-miR-886-3p
	24	hsa-miR-21*	hsa-miR-200b
	25	hsa-miR-93	hsa-miR-92b*
	26	hsa-miR-23a*	hsa-miR-300
	27	hsa-miR-600	hsa-miR-138
	28	hsa-miR-193a-3p	hsa-miR-412
	29	hsa-miR-551a	hsa-miR-27a*
	30	hsa-miR-200c	hsa-miR-552
	31	hsa-miR-26a	hsa-miR-520c-3p
	32	hsa-miR-106b*	hsa-miR-576-3p
	33	hsa-miR-586	hsa-miR-331-5p
	34	hsa-miR-106b	hsa-miR-760
	35	hsa-miR-342-5p	hsa-miR-886-5p
	36	hsa-miR-769-3p	hsa-miR-371-3p
	37	hsa-miR-331-3p	hsa-miR-30e
	38	hsa-miR-30c	hsa-miR-130a
	39	hsa-miR-493*	hsa-miR-634
	40	hsa-miR-516a-5p	hsa-let-7c
	41	hsa-miR-200a	hsa-miR-877*
	42	hsa-miR-361-5p
	43	hsa-miR-182
	44	hsa-miR-608
	45	hsa-miR-769-5p
	46	hsa-miR-96
	47	hsa-miR-20b*
	48	hsa-miR-381
	49	hsa-miR-622
	50	hsa-miR-936
	51	hsa-miR-885-3p
	52	hsa-miR-625
	53	hsa-miR-603
	54	hsa-miR-450b-3p
	55	hsa-miR-629*
	56	hsa-miR-220b
	57	hsa-miR-329
	58	hsa-let-7f-1*
	59	hsa-miR-203

## Sheet: Table S8
	Table S8: Differentially expressed miRNAs between luminal subtype and luminal-ERBB2 positive human breast cancer cell lines
	No	¥FDR	Permutation p-value	Geom mean of intensities in Luminal-ERBB2 positive cell lines	Geom mean of intensities in Luminal subtype	Fold-change	MicroRNA IDs*
	1	0.00413	1e-07	1.53	0.75	2.02	hsa-let-7b
	2	0.401	0.0038	1.46	0.99	1.48	hsa-miR-30e
	3	0.401	0.0043	0.82	1.09	0.75	hsa-miR-510
	4	0.401	0.0048	2.97	1.01	2.93	hsa-miR-640
	5	0.401	0.0064	0.65	0.99	0.66	hsa-miR-501-5p
	6	0.401	0.0067	0.69	0.97	0.72	hsa-miR-500
	7	0.401	0.0068	0.68	1.13	0.6	hsa-miR-202
	8	0.401	0.008	1.87	1.11	1.69	hsa-miR-200c
	9	0.402	0.0121	0.85	1.31	0.65	hsa-miR-760
	10	0.408	0.0151	0.79	1.08	0.73	hsa-let-7c*
	11	0.408	0.0154	0.82	1.15	0.71	hsa-miR-212
	12	0.408	0.0156	0.84	1.21	0.69	hsa-miR-612
	13	0.408	0.0158	0.75	1.08	0.7	hsa-miR-584
	14	0.408	0.0162	1.39	0.87	1.6	hsa-miR-378
	15	0.408	0.0162	0.85	1.15	0.74	hsa-miR-25*
	16	0.408	0.0182	0.86	1.23	0.7	hsa-miR-29b-1*
	17	0.408	0.0182	0.82	1.08	0.76	hsa-miR-200c*
	18	0.408	0.0191	0.88	1.15	0.76	hsa-miR-610
	19	0.408	0.0192	2.88	1.74	1.66	hsa-miR-141
	20	0.408	0.0215	0.89	1.17	0.76	hsa-miR-518f*
	21	0.468	0.022	0.8	0.97	0.82	hsa-miR-214
	22	0.408	0.0223	0.72	0.97	0.74	hsa-miR-132*
	23	0.408	0.0226	1.43	0.98	1.46	hsa-miR-423-3p
	24	0.437	0.0231	0.88	1.11	0.79	hsa-miR-138-1*
	25	0.408	0.0236	0.77	1.21	0.64	hsa-miR-626
	26	0.408	0.0276	0.91	1.33	0.68	hsa-miR-936
	27	0.482	0.0278	0.89	1.08	0.83	hsa-miR-488
	28	0.432	0.0288	1.28	0.98	1.3	hsa-miR-374a
	29	0.432	0.03	0.75	1	0.75	hsa-miR-371-3p
	30	0.408	0.0328	1.92	1.12	1.71	hsa-miR-196a
	31	0.432	0.0348	0.79	1.14	0.69	hsa-miR-107
	32	0.408	0.0367	1.86	1.09	1.7	hsa-miR-29c
	33	0.435	0.0368	1.66	1.14	1.45	hsa-miR-193a-3p
	34	0.466	0.0368	0.97	1.25	0.78	hsa-miR-106b*
	35	0.482	0.0385	0.82	1.04	0.79	hsa-miR-516b
	36	0.457	0.0412	0.82	1.1	0.75	hsa-miR-130b*
	37	0.482	0.0425	0.83	1.09	0.76	hsa-miR-526b*
	38	0.432	0.0438	1.47	0.92	1.6	hsa-miR-18a*
	39	0.457	0.0461	1.37	0.94	1.46	hsa-miR-27b
	miRNAs with a fold change > 1.5 in Luminal-ERBB2 positive cell lines and Luminal subtype are made bold
	¥FDR = False discovery rate
	* ID = Indentities

## Sheet: Table S9
	Table S9: Differentially expressed miRNAs between basal-like subtype and normal-like/claudin-low subtype of human breast cancer cell lines.
	No	¥FDR	Permutation p-value	Geom mean of intensities in Basal-like	Geom mean of intensities in Normal-like/claudin-low	Fold-change	MicroRNA IDs*
	1	1e-07	1e-07	1.73	0.091	18.89	hsa-miR-141
	2	0.000564	1e-07	1.23	0.42	2.91	hsa-miR-200c
	3	0.00416	1e-07	0.92	1.94	0.48	hsa-miR-22
	4	0.00656	1e-07	1.58	0.54	2.94	hsa-miR-200b
	5	0.000145	0.0001	0.93	2.87	0.32	hsa-miR-532-3p
	6	0.00656	0.0003	1.13	0.62	1.81	hsa-miR-422a
	7	0.00656	0.0004	1.2	0.46	2.59	hsa-miR-492
	8	0.00656	0.0007	1.4	0.43	3.29	hsa-miR-200a
	9	0.0236	0.0008	1.15	0.5	2.31	hsa-miR-26b
	10	0.0416	0.0028	1.6	0.68	2.37	hsa-miR-617
	11	0.0757	0.0037	0.9	1.96	0.46	hsa-miR-125b
	12	0.0534	0.0042	1.67	0.56	2.98	hsa-miR-155
	13	0.066	0.0046	0.81	1.54	0.53	hsa-miR-221*
	14	0.18	0.0056	1	0.67	1.49	hsa-miR-516a-3p; hsa-miR-516b*
	15	0.239	0.0056	1.05	1.43	0.74	hsa-miR-891a
	16	0.0757	0.0057	0.84	1.96	0.43	hsa-miR-501-5p
	17	0.243	0.0092	0.89	0.64	1.39	hsa-miR-122
	18	0.18	0.0096	1.23	0.68	1.81	hsa-miR-363*
	19	0.243	0.0114	0.73	1.03	0.71	hsa-miR-220b
	20	0.44	0.0125	0.8	1.01	0.79	hsa-miR-187*
	21	0.18	0.0129	1.16	0.7	1.67	hsa-miR-181b
	22	0.243	0.0136	0.83	1.19	0.7	hsa-miR-576-5p
	23	0.239	0.0146	0.83	1.36	0.61	hsa-let-7i
	24	0.239	0.0153	1.07	0.68	1.57	hsa-miR-101
	25	0.231	0.0163	0.63	1.29	0.49	hsa-miR-155*
	26	0.243	0.0166	1	1.42	0.7	hsa-miR-520c-3p
	27	0.239	0.0194	1.07	0.67	1.6	hsa-miR-622
	28	0.243	0.0199	0.77	1.28	0.6	hsa-miR-98
	29	0.279	0.0199	0.97	0.66	1.45	hsa-miR-29b-1*
	30	0.465	0.021	1.12	0.89	1.25	hsa-miR-103
	31	0.452	0.026	0.98	0.76	1.28	hsa-miR-502-5p
	32	0.452	0.0282	1.08	0.84	1.29	hsa-miR-185
	33	0.296	0.0301	1.26	0.79	1.6	hsa-miR-765
	34	0.344	0.0342	1.18	0.75	1.57	hsa-miR-382
	35	0.418	0.0378	1.07	0.75	1.43	hsa-miR-139-5p
	36	0.418	0.0384	1.05	0.75	1.4	hsa-miR-576-3p
	37	0.418	0.0434	1.07	0.72	1.48	hsa-miR-769-5p
	38	0.408	0.0454	1.08	1.83	0.59	hsa-miR-221
	39	0.465	0.0494	0.75	1.01	0.74	hsa-miR-586
	40	0.427	0.0497	1.32	0.83	1.59	hsa-miR-708*
	miRNAs with a fold change > 1.5 in Basal-like subtype and a fold change > 2 in Normal-like/claudin-low subtype are made bold
	¥FDR = False discovery rate
	* ID = Indentities

## Sheet: Table S10
	Table S10: Differentially expressed miRNAs between E-cadherin mutant and wild-type human breast cancer cell lines within luminal-group.
	No	¥FDR	Permutation p-value	Geom mean of intensities in E-cadherin mutant	Geom mean of intensities in E-cadherin wild-type	Fold-change	MicroRNA IDs*
	1	0.398	0.0002	1.13	0.9	1.27	hsa-miR-519d
	2	0.398	0.0027	1.2	0.9	1.33	hsa-miR-665
	3	0.398	0.0028	1.33	0.92	1.44	hsa-miR-7-2*
	4	0.398	0.0029	0.49	0.78	0.63	hsa-miR-31
	5	0.489	0.003	1.18	0.93	1.27	hsa-miR-488
	6	0.398	0.0067	0.78	1.25	0.63	hsa-miR-28-5p
	7	0.398	0.0114	0.59	1.02	0.57	hsa-miR-22
	8	0.489	0.0117	0.84	1.1	0.77	hsa-miR-103
	9	0.489	0.0137	1.19	0.87	1.36	hsa-let-7c*
	10	0.697	0.015	1.15	0.97	1.19	hsa-miR-662
	11	0.489	0.0161	1.23	0.85	1.45	hsa-miR-149*
	12	0.489	0.0162	1.31	0.94	1.39	hsa-miR-103-2*
	13	0.489	0.0163	1.22	0.92	1.33	hsa-miR-371-5p
	14	0.489	0.02	0.78	1.1	0.71	hsa-miR-106a*
	15	0.489	0.0223	1.2	0.85	1.41	hsa-miR-142-5p
	16	0.489	0.0226	0.79	1.17	0.68	hsa-miR-107
	17	0.489	0.0228	0.75	1.19	0.63	hsa-miR-744
	18	0.489	0.0262	0.83	1.25	0.67	hsa-miR-16
	19	0.489	0.0275	0.55	1.1	0.5	hsa-miR-21
	20	0.697	0.0325	0.85	1.12	0.76	hsa-miR-380*
	21	0.697	0.0355	1.19	0.93	1.28	hsa-miR-498
	22	0.697	0.0385	0.8	1.06	0.75	hsa-let-7d*
	23	0.628	0.0387	1.4	0.98	1.43	hsa-miR-29b-2*
	24	0.697	0.0426	0.99	1.27	0.78	hsa-miR-342-5p
	¥FDR = False discovery rate
	* ID = Indentities

[truncated: 10 more sheets: Table S11, Table S12, Table S13, Table S14, Table S15, Table S16, Table S17, Table S18, Table S19, Table S20]
